# Supplementary material for: The Arabidopsis phosphatase PP2C12 negatively regulates LRX-RALF-FER-mediated cell wall integrity sensing
Source: EMBO J. 2025 Nov 17;45(1):243–60. doi: 10.1038/s44318-025-00614-x (PMC12759080; doi:10.1038/s44318-025-00614-x)
Supplement: Supplementary file 3 — Source data Fig. 1 [file 44318_2025_614_MOESM3_ESM.zip]

Archive with 8 entries (7 files):
- Fig 1/Fig 1A/
- Fig 1/Fig 1A/Col.tif
- Fig 1/Fig 1A/lrx1 pp2c12_2.tif
- Fig 1/Fig 1A/lrx1 pp2c12_3.tif
- Fig 1/Fig 1A/lrx1_6.jpg
- Fig 1/Fig 1A/lrx1rol23 x lrx1 F1.tif
- Fig 1/Fig 1A/lrx1rol23_2.tif
- Fig 1/Fig 1C and D.xlsx
