# Supplementary material for: The Arabidopsis phosphatase PP2C12 negatively regulates LRX-RALF-FER-mediated cell wall integrity sensing
Source: EMBO J. 2025 Nov 17;45(1):243–60. doi: 10.1038/s44318-025-00614-x (PMC12759080; doi:10.1038/s44318-025-00614-x)
Supplement: Supplementary file 3 — Source data Fig. 1 [file 44318_2025_614_MOESM3_ESM.zip › Fig 1/Fig 1C and D.xlsx]

## Sheet: Sheet1
								um
		Col	lrx1	lrx1 rol23	lrx1 pp2c12-2	lrx1 pp2c12-3		Col	lrx1	lrx1 rol23	lrx1 pp2c12-2	lrx1 pp2c12-3
	bulge/branch/burst	8	90	27	23	19	1	1142.39	68.095	467.542	1177.9	1135.6
							2	1010.31	66.591	771.75	1163.37	766.85
	elongated	133	104	112	109	139	3	1051.79	47.524	685.958	1020.42	796.245
		0.0567376	0.463918	0.194245	0.174242	0.120253	4	792.167	48.926	453.103	972.43	916.27
		0.943262	0.536082	0.805755	0.825758	0.879747	5	958.316	57.336	742.556	551.833	803.8
							6	807.335	137.77	569.234	1171.97	541.501
							7	538.304	63.593	580.544	996.195	1039.3
		after normalized to the actual scale					8	1045.25	52.352	623.238	469.622	1086.26
							9	1156.62	99.926	850.447	1240.07	1066.93
							10	1000.18	139.684	591.591	1085.48	508.97
		Col	lrx1	lrx1 rol23	lrx1 pch1-2	lrx1-1	11	335.056	45.184	692.141	1083.92	551.37
		860.881	90.5663	350.657	887.637	855.758	12	631.901	91.055	980.71	656.813	841.008
		761.344	88.566	578.814	876.689	577.88	13	1250.94	55.483	977.889	720.261	1091.44
		792.605	63.2069	514.469	768.964	600.031	14	454.675	127.916	552.842	1185.48	422.1
		596.958	65.0716	339.828	732.8	690.479	15	1046.94	69.221	928.601	682.78	684.324
		722.164	76.2569	556.918	415.848	605.724	16	1036.67	88.712	429.673	982.617	764.618
		608.388	183.234	426.926	883.166	408.062	17	899.039	119.799	511.899	829.438	529.74
		405.653	84.5787	435.409	750.708	783.193	18	332.598	57.503	789.939	610.409	451.295
		787.676	69.6282	467.429	353.895	818.582	19	1055.49	52.25	775.918	1002.51	621.654
		871.602	132.902	637.837	934.486	804.015	20	977.916	87.141	882.83	806.045	616.226
		753.712	185.78	443.694	817.99	383.547	21	1114.31	84.83	775.922	1122.51	868.288
		252.49	60.0947	519.107	816.817	415.499	22	347.282	42.797	529.425	1106.58	468.828
		476.185	121.103	735.534	494.958	633.763	23	796.955	57.323	702.99	1078.32	505.746
		942.677	73.7924	733.418	542.771	822.483	24	1121.12	230.194	1076.94	1244.14	475.009
		342.632	170.128	414.633	893.35	318.084	25	636.444	189.326	1059.99	1120.62	718.155
		788.948	92.0639	696.452	514.527	515.69	26	473.985	84.25	539.988	1372	752.651
		781.209	117.987	322.256	740.476	576.198	27	1032.87	73.781	414.059	1218.3	940.278
		677.494	159.333	383.925	625.044	399.199	28	299.966	72.472	848.955	990.151	935.146
		250.638	76.479	592.456	459.989	340.085	29	860.397	82.335	526.983	1312.77	869.49
		795.391	69.4925	581.94	755.467	468.463	30	984.099	105.696	674.55	1023.46	839.99
		736.934	115.898	662.124	607.416	464.373	31	750.257	23.558	1000.36	1105.32	780.419
		839.715	112.824	581.943	845.898	654.32	32	629.626	41.813	809.784	709.573	1191.54
		261.703	56.92	397.07	833.892	353.298	33	1043.51	104.565	802.063	1181.57	866.864
		600.566	76.2396	527.244	812.596	381.118	34	987.732	106.642	674.224	699.633	789.459
		844.852	306.158	807.705	937.552	357.956	35	1056.71	52.628	661.979	1066.89	959.896
		479.609	251.804	794.994	844.473	541.184	36	870.13	40.944	1061.33	1082.75	504.725
		357.184	112.053	404.992	1033.9	567.179	37	490.101	66.617	1185.47	618.957	589.096
		778.342	98.1287	310.545	918.079	708.57	38	250.054	71.568	1004.94	803.172	1108.04
		226.047	96.3878	636.718	746.154	704.703	39	846.61	41.741	1087.02	693.919	1046.87
		648.374	109.506	395.238	989.272	655.227	40	472.675	119.125	627.306	710.636	533.128
		741.593	140.576	505.914	771.254	632.996	41	1020.34	64.497	652.969	776.202	411.302
		565.375	31.3321	750.272	832.942	588.105	42	755.567	40.797	1154.52	648.372	430.34
		474.471	55.6113	607.339	534.717	897.915	43	982.74	137.079	1122.78	724.239	714.443
		786.366	139.071		890.403	653.247	44	404.27	75.777	1094.48	704.178	802.7
		744.331	141.834		527.227	594.917	45	752.378	155.076	1132.34	466.068	1186.04
		796.31	69.9952		803.986	723.354	46	518.477	160.551	569.011	475.528	1163.93
		655.709	54.4555		815.931	380.348	47	538.159	151.047	1030.46	678.983	1070.61
		369.329	88.6006		466.431	443.928	48	612.346	104.546	674.498	851.455	1188.54
		188.435	95.1854		605.251	834.993	49	712.62	46.427	531.264	1079.05	700.466
		637.985	55.5155		522.92	788.896	50	591.908	43.648	1041.67	847.997	731.672
		356.196	158.436		535.518	401.752	51	703.737	88.929	1052.86	802.408	1012.55
		768.906	85.781		584.927	309.947	52	625.822	78.797	1026.61	779.314	472.32
		569.377	54.26		488.597	324.294	53	388.036	40.981	1291.91	914.633	1016.5
		740.569	182.315		545.769	538.387	54	1029.77	78.608	1335.49	840.171	929.195
		304.648	100.783		530.652	604.895	55	1157.15	89.171	715.083	431.636	952.96
		566.974	206.251		351.218	893.771	56	1072.9	111.807	880.545	826.315	734.443
		390.712	213.533		358.346	877.11	57	632.918	42	685.388	295.193	559.585
		405.543	200.893		511.665	806.783	58	993.347	108.742	719.617	785.216	393.362
		461.449	139.046		641.636	895.658	59	380.034	80.242	811.614	433.726	927.943
		537.013	61.7479		813.145	527.855	60	624.294	54.305	1129.88	928.95	756.033
		446.047	58.0518		639.03	551.37	61	659.245	64.76	1175.11	494.958	738.848
		530.319	118.276		604.675	763.031	62	765.606	75.443	1146.1	661.735	1102.83
		471.605	104.8		587.272	355.929	63	665.633	179.227	817.753	960.32	505.001
		292.415	54.5047		689.245	766.007	64	792.033	102.707	1104.36	401.065	378.68
		776.011	104.549		633.132	700.219	65	566.773	65.556	937.025	564.189	783.266
		872.003	118.597		325.27	718.128	66	851.225	141.336	872.584	1010.47	1048.69
		808.511	148.703		622.691	553.458	67	545.077	110.952	630.814	675.371	205.186
		476.952	55.86		222.45	421.689	68	808.489	62.571	459.035	960.516	938.214
		748.562	144.627		591.72	296.428	69	651.892	169.099	629.163	914.322	613.627
		286.384	106.722		326.846	699.276	70	944.539	139.432	1104.36	848.304	784.24
		470.453	72.2257		700.034	569.728	71	896.156	87.521	746.157	731.055	849.813
		496.791	86.1308		372.989	556.778	72	1008.66	134.118	705.529	832.379	342.99
		576.942	100.339		498.668	831.068	73	1086.48	82.218	859.511	679.786	203.727
		501.605	238.372		723.674	380.556	74	1094.05	69.969	1171.84	608.199	209.761
		596.857	136.6		302.233	285.364	75	966.316	151.928	632.291	1040.87	848.569
		427.107	87.1895		425.159	590.25	76	1107.86	69.153	1067.32	758.949	632.383
		641.462	187.977		761.469	790.268	77	895.294	72.625	1054.03	931.294	922.885
		410.757	147.566		508.943	154.623	78	587.34	56.029	581.412	804.409	210.548
		609.257	83.2194		723.821	707.015	79	862.773	109.59	834.974	610.563	748.952
		491.25	224.902		689.011	462.415	80	680.797	85.749	932.311	1003.47	1164.3
		711.782	185.445		639.261	590.984	81	513.051	138.5	983.166	433.449	597.124
		675.322	116.403		550.905	640.399	82	545.108	138.547	424.955	540.116	738.536
		760.102	178.377		627.261	258.469	83	785.023	146.308	288.995	831.239	744.989
		818.746	109.35		512.27	153.524	84	825.289	152.51	965.177	571.214	621.866
		824.45	93.0588		458.324	158.071	85	756.231	141.695	1123.86	732.155	485.109
		728.192	202.064		784.376	639.461	86	923.674	142.636	1195.12	461.962	668.798
		834.857	91.9735		571.926	476.548	87	694.958	153.214	852.96	659.318	654.717
		674.672	96.5913		701.801	695.464	88	749.39	64.055	1209.99	1274.54	720.411
		442.605	74.5186		606.183	158.664	89	420.231	84.154	889.664	724.834	669.295
		650.164	145.755		460.106	564.392	90	754.171	45.235	786.359	818.753	1024.19
		513.032	114.046		756.192	877.391	91	481.112	173.53	658.136	730.284	251.928
		386.623	184.205		326.637	449.978	92	1048.63	169.354	940.318	749.825	893.639
		410.78	184.268		407.018	556.543	93	809.607	149.433	1221.55	768.921	696.473
		591.575	194.59		626.402	561.406	94	394.607	133.753	1124.33	753.709	684.272
		621.917	202.838		430.453	468.623	95	1199.52	132.597	711.256	574.451	711.116
		569.878	188.454		551.734	365.566	96	742.583	175.311	690.193	615.267	786.063
		696.058	189.706		348.123	503.99	97	503.579	168.828	760.697	979.489	591.667
		523.704	203.775		496.846	493.379	98	1231.25	72.306	846.824	503.471	894.248
		564.722	85.1932		960.463	542.884	99	409.138	62.472	799.161	879.497	747.235
		316.676	111.925		546.217	504.365	100	794.139	158.399	1107.88	1015.45	861.129
		568.325	60.1626		616.992	771.807	101	1121.59	134.88	1002.81	747.12	1003.75
		362.554	230.795		550.325	189.847	102	1204.89	99.665	1061.14	1425.14	657.108
		790.221	225.241		565.05	673.425	103	932.912	86.733	579.915	1028.21	1135.38
		610.1	198.746		579.44	524.845	104	1333.19	86.057	692.167	971.69	1001.23
		297.366	177.891		567.977	515.651	105	708.985		913.232	1013.06	632.739
		903.926	176.354		432.892	535.879	106	1148.49		907.395	1211.05	1136.29
		559.593	233.164		463.65	592.358	107	796.578		1016.04	1013.28	1063.33
		379.485	224.541		738.119	445.866	108	652.041		413.671	989.554	401.145
		927.838	96.167		379.404	673.884	109	1418.4		952.075	675.583	494.124
		308.316	83.0878		662.767	563.098	110	793.498		944.855	0	1189.51
		598.444	210.671		765.217	648.926	111	971.227		750.559	0	1135.51
		845.204	179.39		563.011	756.398	112	842.258		546.018	0	1185.67
		907.979	132.554		1073.95	495.18	113	1194.49		0	0	878.574
		703.02	115.355		774.833	855.595	114	1126.68		0	0	620.324
		1004.66	114.456		732.242	754.506	115	466.615		0	0	527.064
		534.274	0		763.418	476.817	116	727.506		0	0	552.286
		865.471	0		912.618	856.279	117	469.867		0	0	1048.07
		600.282	0		763.584	801.297	118	1202.18		0	0	1301.65
		491.362	0		745.704	302.293	119	1092.02		0	0	712.112
		1068.87	0		509.103	372.36	120	760.146		0	0	1029.83
		597.961	0		0	896.384	121	1158.43		0	0	1309.4
		731.893	0		0	855.69	122	1070.05		0	0	1211.17
		634.705	0		0	893.493	123	654.25		0	0	1447.85
		900.138	0		0	662.072	124	1204.31		0	0	477.663
		849.04	0		0	467.461	125	1025.79		0	0	1020.47
		351.63	0		0	397.183	126	1109.78		0	0	1077.23
		548.231	0		0	416.189	127	658.549		0	0	620.351
		354.08	0		0	789.803	128	1140.98		0	0	604.332
		905.932	0		0	980.895	129	1046.98		0	0	791.786
		822.917	0		0	536.63	130	993.768		0	0	789.798
		572.828	0		0	776.055	131	984.686		0	0	1254.04
		872.968	0		0	986.734	132	532.079		0	0	297.023
		806.363	0		0	912.707	133	1144.65		0	0	683.115
		493.027	0		0	1091.07	134	0		0	0	790.891
		907.538	0		0	359.955	135	0		0	0	883.477
		773.013	0		0	769	136	0		0	0	1009.16
		836.306	0		0	811.775	137	0		0	0	749.229
		496.267	0		0	467.482	138	0		0	0	617.455
		859.814	0		0	455.41	139	0		0	0	987.702
		788.982	0		0	596.67
		748.88	0		0	595.172
		742.035	0		0	945.012
		400.962	0		0	223.829
		862.581	0		0	514.779

## Sheet: Sheet2
									Col	lrx1	lrx1 rol23	lrx1 pp2c12-2	lrx1 pp2c12-3
			645.822	68.095	365.098	665.894	641.979		860.881	90.5663	486.676	887.637	855.758
			571.151	66.591	322.885	657.681	433.518		761.344	88.566	430.405	876.689	577.88
			594.602	47.524	336.142	576.867	450.136		792.605	63.2069	448.078	768.964	600.031
			447.83	48.926	253.169	549.737	517.989		596.958	65.0716	337.474	732.8	690.479
			541.758	57.336	306.268	311.964	454.407		722.164	76.2569	408.256	415.848	605.724
			456.405	137.77	258.016	662.54	306.123		608.388	183.234	343.936	883.166	408.062
			304.316	63.593	172.037	563.172	587.541		405.653	84.5787	229.325	750.708	783.193
			590.904	52.352	334.052	265.488	614.09		787.676	69.6282	445.291	353.895	818.582
			653.865	99.926	369.645	701.04	603.162		871.602	132.902	492.736	934.486	804.015
			565.426	139.684	319.648	613.646	287.732		753.712	185.78	426.091	817.99	383.547
			189.415	45.184	107.081	612.766	311.702		252.49	60.0947	142.739	816.817	415.499
			357.228	91.055	201.949	371.312	475.441		476.185	121.103	269.199	494.958	633.763
			707.184	55.483	399.788	407.18	617.017		942.677	73.7924	532.917	542.771	822.483
			257.038	127.916	145.31	670.18	238.623		342.632	170.128	193.698	893.35	318.084
			591.859	69.221	334.591	385.991	386.864		788.948	92.0639	446.01	514.527	515.69
			586.053	88.712	331.309	555.496	432.256		781.209	117.987	441.635	740.476	576.198
			508.248	119.799	287.324	468.9	299.474		677.494	159.333	383.003	625.044	399.199
			188.025	57.503	106.295	345.078	255.128		250.638	76.479	141.691	459.989	340.085
			596.692	52.25	337.324	566.742	351.435		795.391	69.4925	449.653	755.467	468.463
			552.839	87.141	312.532	455.676	348.367		736.934	115.898	416.606	607.416	464.373
			629.944	84.83	356.122	634.582	490.863		839.715	112.824	474.71	845.898	654.32
			196.326	42.797	110.988	625.575	265.039		261.703	56.92	147.947	833.892	353.298
			450.537	57.323	254.699	609.6	285.91		600.566	76.2396	339.514	812.596	381.118
			633.797	230.194	358.3	703.34	268.534		844.852	306.158	477.614	937.552	357.956
			359.796	189.326	203.401	633.513	405.99		479.609	251.804	271.134	844.473	541.184
			267.955	84.25	151.481	775.621	425.491		357.184	112.053	201.924	1033.9	567.179
			583.903	73.781	330.094	688.732	531.561		778.342	98.1287	440.015	918.079	708.57
			169.578	72.472	95.8662	559.755	528.66		226.047	96.3878	127.79	746.154	704.703
			486.402	82.335	274.974	742.14	491.543		648.374	109.506	366.541	989.272	655.227
			556.334	105.696	314.508	578.585	474.866		741.593	140.576	419.24	771.254	632.996
			424.137	23.558	239.775	624.862	441.189		565.375	31.3321	319.62	832.942	588.105
			355.942	41.813	201.222	401.138	673.605		474.471	55.6113	268.229	534.717	897.915
			589.922	104.565	333.497	667.969	490.058		786.366	139.071	444.551	890.403	653.247
			558.388	106.642	315.67	395.519	446.299		744.331	141.834	420.787	527.227	594.917
			597.382	52.628	337.714	603.14	542.651		796.31	69.9952	450.173	803.986	723.354
			491.904	40.944	278.085	612.101	285.333		655.709	54.4555	370.687	815.931	380.348
			277.066	66.617	156.632	349.91	333.03		369.329	88.6006	208.79	466.431	443.928
			141.361	71.568	79.9148	454.052	626.402		188.435	95.1854	106.526	605.251	834.993
			478.608	41.741	270.568	392.288	591.82		637.985	55.5155	360.667	522.92	788.896
			267.214	119.125	151.062	401.739	301.39		356.196	158.436	201.366	535.518	401.752
			576.824	64.497	326.092	438.805	232.518		768.906	85.781	434.681	584.927	309.947
			427.14	40.797	241.472	366.54	243.281		569.377	54.26	321.882	488.597	324.294
			555.566	137.079	314.074	409.429	403.891		740.569	182.315	418.661	545.769	538.387
			228.543	75.777	129.201	398.088	453.785		304.648	100.783	172.224	530.652	604.895
			425.337	155.076	240.453	263.479	670.496		566.974	206.251	320.523	351.218	893.771
			293.107	160.551	165.7	268.827	657.997		390.712	213.533	220.878	358.346	877.11
			304.234	151.047	171.99	383.845	605.239		405.543	200.893	229.263	511.665	806.783
			346.174	104.546	195.7	481.347	671.911		461.449	139.046	260.868	641.636	895.658
			402.86	46.427	227.746	610.011	395.99		537.013	61.7479	303.586	813.145	527.855
			334.619	43.648	189.168	479.393	413.631		446.047	58.0518	252.161	639.03	551.37
			397.839	88.929	224.907	453.62	572.416		530.319	118.276	299.802	604.675	763.031
			353.792	78.797	200.007	440.564	267.014		471.605	104.8	266.609	587.272	355.929
			219.366	40.981	124.013	517.063	574.649		292.415	54.5047	165.309	689.245	766.007
			582.154	78.608	329.105	474.968	525.296		776.011	104.549	438.697	633.132	700.219
			654.166	89.171	369.815	244.014	538.73		872.003	118.597	492.964	325.27	718.128
			606.535	111.807	342.888	467.135	415.198		808.511	148.703	457.07	622.691	553.458
			357.803	42	202.275	166.879	316.346		476.952	55.86	269.632	222.45	421.689
			561.562	108.742	317.464	443.901	222.377		748.562	144.627	423.179	591.72	296.428
			214.842	80.242	121.455	245.196	524.588		286.384	106.722	161.9	326.846	699.276
			352.928	54.305	199.518	525.157	427.403		470.453	72.2257	265.958	700.034	569.728
			372.686	64.76	210.688	279.811	417.688		496.791	86.1308	280.847	372.989	556.778
			432.815	75.443	244.68	374.094	623.457		576.942	100.339	326.159	498.668	831.068
			376.298	179.227	212.73	542.891	285.489		501.605	238.372	283.569	723.674	380.556
			447.754	102.707	253.126	226.731	214.076		596.857	136.6	337.417	302.233	285.364
			320.41	65.556	181.135	318.949	442.798		427.107	87.1895	241.453	425.159	590.25
			481.217	141.336	272.043	571.245	592.849		641.462	187.977	362.633	761.469	790.268
			308.145	110.952	174.201	381.803	115.996		410.757	147.566	232.21	508.943	154.623
			457.057	62.571	258.385	543.002	530.394		609.257	83.2194	344.427	723.821	707.015
			368.529	169.099	208.338	516.888	346.898		491.25	224.902	277.715	689.011	462.415
			533.97	139.432	301.865	479.566	443.349		711.782	185.445	402.387	639.261	590.984
			506.618	87.521	286.403	413.282	480.419		675.322	116.403	381.775	550.905	640.399
			570.219	134.118	322.358	470.563	193.9		760.102	178.377	429.703	627.261	258.469
			614.213	82.218	347.229	384.299	115.172		818.746	109.35	462.856	512.27	153.524
			618.492	69.969	349.648	343.829	118.583		824.45	93.0588	466.081	458.324	158.071
			546.281	151.928	308.825	588.429	479.716		728.192	202.064	411.664	784.376	639.461
			626.3	69.153	354.062	429.051	357.501		834.857	91.9735	471.964	571.926	476.548
			506.13	72.625	286.127	526.482	521.728		674.672	96.5913	381.407	701.801	695.464
			332.037	56.029	187.708	454.751	119.028		442.605	74.5186	250.215	606.183	158.664
			487.745	109.59	275.734	345.166	423.4		650.164	145.755	367.553	460.106	564.392
			384.87	85.749	217.576	567.286	658.208		513.032	114.046	290.029	756.192	877.391
			290.039	138.5	163.966	245.039	337.568		386.623	184.205	218.567	326.637	449.978
			308.162	138.547	174.211	305.34	417.512		410.78	184.268	232.223	407.018	556.543
			443.792	146.308	250.886	469.919	421.16		591.575	194.59	334.431	626.402	561.406
			466.555	152.51	263.754	322.92	351.555		621.917	202.838	351.584	430.453	468.623
			427.515	141.695	241.684	413.904	274.243		569.878	188.454	322.165	551.734	365.566
			522.174	142.636	295.197	261.158	378.087		696.058	189.706	393.498	348.123	503.99
			392.876	153.214	222.102	372.728	370.127		523.704	203.775	296.062	496.846	493.379
			423.648	64.055	239.498	720.528	407.265		564.722	85.1932	319.25	960.463	542.884
			237.566	84.154	134.302	409.765	378.368		316.676	111.925	179.024	546.217	504.365
			426.351	45.235	241.026	462.86	579		568.325	60.1626	321.287	616.992	771.807
			271.984	173.53	153.759	412.847	142.421		362.554	230.795	204.96	550.325	189.847
			592.814	169.354	335.131	423.894	505.195		790.221	225.241	446.73	565.05	673.425
			457.69	149.433	258.743	434.689	393.732		610.1	198.746	344.904	579.44	524.845
			223.08	133.753	126.113	426.089	386.835		297.366	177.891	168.108	567.977	515.651
			678.114	132.597	383.353	324.75	402.01		903.926	176.354	511.01	432.892	535.879
			419.8	175.311	237.322	347.825	444.38		559.593	233.164	316.351	463.65	592.358
			284.685	168.828	160.939	553.728	334.483		379.485	224.541	214.531	738.119	445.866
			696.053	72.306	393.495	284.624	505.539		927.838	96.167	524.528	379.404	673.884
			231.295	62.472	130.756	497.2	422.429		308.316	83.0878	174.298	662.767	563.098
			448.945	158.399	253.799	574.056	486.816		598.444	210.671	338.314	765.217	648.926
			634.062	134.88	358.45	422.364	567.441		845.204	179.39	477.814	563.011	756.398
			681.155	99.665	385.072	805.666	371.478		907.979	132.554	513.302	1073.95	495.18
			527.397	86.733	298.15	581.27	641.857		703.02	115.355	397.433	774.833	855.595
			753.682	86.057	426.074	549.319	566.021		1004.66	114.456	567.956	732.242	754.506
			400.806		226.585	572.707	357.702		534.274	0	302.037	763.418	476.817
			649.266		367.045	684.634	642.37		865.471	0	489.271	912.618	856.279
			450.324		254.579	572.831	601.123		600.282	0	339.353	763.584	801.297
			368.614		208.386	559.418	226.776		491.362	0	277.778	745.704	302.293
			801.854		453.306	381.923	279.34		1068.87	0	604.257	509.103	372.36
			448.583		253.594	0	672.456		597.961	0	338.041	0	896.384
			549.057		310.395	0	641.928		731.893	0	413.756	0	855.69
			476.148		269.177	0	670.288		634.705	0	358.813	0	893.493
			675.272		381.747	0	496.678		900.138	0	508.869	0	662.072
			636.939		360.076	0	350.684		849.04	0	479.982	0	467.461
			263.788		149.126	0	297.962		351.63	0	198.784	0	397.183
			411.276		232.504	0	312.22		548.231	0	309.928	0	416.189
			265.627		150.165	0	592.5		354.08	0	200.17	0	789.803
			679.619		384.204	0	735.855		905.932	0	512.144	0	980.895
			617.342		348.998	0	402.573		822.917	0	465.214	0	536.63
			429.728		242.935	0	582.187		572.828	0	323.833	0	776.055
			654.89		370.224	0	740.236		872.968	0	493.509	0	986.734
			604.924		341.977	0	684.701		806.363	0	455.856	0	912.707
			369.863		209.092	0	818.504		493.027	0	278.72	0	1091.07
			680.824		384.885	0	270.034		907.538	0	513.052	0	359.955
			579.905		327.834	0	576.894		773.013	0	437.002	0	769
			627.386		354.676	0	608.983		836.306	0	472.783	0	811.775
			372.293		210.466	0	350.699		496.267	0	280.551	0	467.482
			645.021		364.646	0	341.643		859.814	0	486.072	0	455.41
			591.884		334.606	0	447.615		788.982	0	446.03	0	596.67
			561.8		317.599	0	446.491		748.88	0	423.359	0	595.172
			556.665		314.696	0	708.936		742.035	0	419.49	0	945.012
			300.796		170.047	0	167.914		400.962	0	226.673	0	223.829
			647.097		365.819	0	386.181		862.581	0	487.637	0	514.779
