# Supplementary material for: The Arabidopsis phosphatase PP2C12 negatively regulates LRX-RALF-FER-mediated cell wall integrity sensing
Source: EMBO J. 2025 Nov 17;45(1):243–60. doi: 10.1038/s44318-025-00614-x (PMC12759080; doi:10.1038/s44318-025-00614-x)
Supplement: Supplementary file 4 — Source data Fig. 2 [file 44318_2025_614_MOESM4_ESM.zip]

Archive with 22 entries (21 files):
- Fig 2/Fig 2A/
- Fig 2/Fig 2A/Col.tif
- Fig 2/Fig 2A/lrx1 rol23, EGR1-GFP.tif
- Fig 2/Fig 2A/lrx1 rol23, PP2C12-GFP_T2_1.tif
- Fig 2/Fig 2A/lrx1 rol23, PP2C12-GFP_T2_2.tif
- Fig 2/Fig 2A/lrx1 rol23, PP2C12-GFP_T2_3.tif
- Fig 2/Fig 2A/lrx1 rol23, PP2C15-GFP_T2_1.tif
- Fig 2/Fig 2A/lrx1 rol23, PP2C15-GFP_T2_2.tif
- Fig 2/Fig 2A/lrx1 rol23, PP2C35-GFP_T2_1.tif
- Fig 2/Fig 2A/lrx1 rol23, PP2C38-GFP_T2_1.tif
- Fig 2/Fig 2A/lrx1 rol23, PP2C38-GFP_T2_2.tif
- Fig 2/Fig 2A/lrx1 rol23, PP2C52-GFP_T2_1.tif
- Fig 2/Fig 2A/lrx1 rol23, PP2C52-GFP_T2_2.tif
- Fig 2/Fig 2A/lrx1 rol23, PP2CH3-GFP_T2_1.tif
- Fig 2/Fig 2A/lrx1 rol23, PP2CH3-GFP_T2_2.tif
- Fig 2/Fig 2A/lrx1 rol23.tif
- Fig 2/Fig 2A/lrx1.tif
- Fig 2/Fig 2A/PP2C35-GFP_T2_2.tif
- Fig 2/Fig 2B2.jpg
- Fig 2/Fig 2B2.psd
- Fig 2/Fig 2C.xlsx
- Fig 2/Fig 2D.xlsx
