# Supplementary material for: The Arabidopsis phosphatase PP2C12 negatively regulates LRX-RALF-FER-mediated cell wall integrity sensing
Source: EMBO J. 2025 Nov 17;45(1):243–60. doi: 10.1038/s44318-025-00614-x (PMC12759080; doi:10.1038/s44318-025-00614-x)
Supplement: Supplementary file 4 — Source data Fig. 2 [file 44318_2025_614_MOESM4_ESM.zip › Fig 2/Fig 2C.xlsx]

## Sheet: Sheet2
				Col	lrx1	lrx1 rol23	lrx1 rol23, p23:R23-GFP T2.6	lrx1 rol23, p23:R23-GFP T2.3	PP2C38-GFP #349	PP2C38-GFP #350	PP2C35-GFP #353	PP2C35-GFP #356	PP2C52-GFP #362	PP2C52-GFP #363	EGR1-GFP #433
			deformed	9	106	23	93	60	35	23	40	40	43	21	28
			elongated	146	85	146	105	83	188	132	212	208	183	135	155
			deformed	0.0580645	0.554974	0.136095	0.469697	0.41958	0.156951	0.148387	0.15873	0.16129	0.190265	0.134615	0.153005
			elongated	0.941935	0.445026	0.863905	0.530303	0.58042	0.843049	0.851613	0.84127	0.83871	0.809735	0.865385	0.846995
		lrx1rol23 *1.3333		Col	lrx1	lrx1 rol23	lrx1 rol23 p23:R23-GFP T2.6	lrx1 rol23, p23:R23-GFP T2.3	PP2C38-GFP #349	PP2C38-GFP #350	270-GFP #353	270-GFP #356	415-GFP #362	415-GFP #363	EGR1-GFP #433
		658.597	1	610.172	337.258	493.949	425.625	843.789	763.377	553.813	844.046	408.882	469.085	590.813	741.269
		746.033	2	553.656	182.268	559.526	232.826	338.722	665.149	344.412	646.35	708.822	619.405	367.724	859.607
		481.805	3	641.546	348.94	361.355	291.025	307.764	447.935	1012.91	461.348	539.07	711.313	490.873	1011.85
		428.302	4	915.662	174.504	321.227	218.458	957.241	516.051	738.089	819.961	442.17	446.994	318.287	911.915
		645.49	5	943.122	252.735	484.119	385.18	327.22	464.998	1037.7	908.408	350.706	637.524	445.545	752.048
		572.147	6	946.497	241.292	429.111	328.195	714.259	673.536	679.275	344.285	588.903	432.793	548.504	854.075
		243.023	7	775.689	526.064	182.268	277.06	425.168	650.75	813.436	750.766	456.813	412.884	270.027	760.086
		344.159	8	972.166	276.856	258.12	286.409	243.025	570.663	862.978	644.479	538.276	801.372	415.797	758.14
		443.272	9	785.944	320.387	332.455	465.673	253.526	453.451	672.56	738.933	475.049	319.584	243.025	809.78
		1074.57	10	753.994	621.421	805.933	385.121	329.598	783.972	560.282	340.766	680.763	729.644	357.608	833.427
		845.654	11	738.076	552.398	634.242	279.704	639.601	525.695	553.98	759.287	511.231	496.708	380.229	1139.79
		484.549	12	619.772	611.595	363.413	656.174	285.72	658.641	582.347	550.922	377.053	707.432	559.93	918.767
		572.025	13	743.301	236.394	429.02	296.045	663.646	893.961	797.469	855.571	325.266	466.44	635.006	941.785
		798.226	14	963.618	322.315	598.671	254.794	659.499	877.656	768.48	658.134	463.579	724.419	351.035	1003.01
		851.026	15	729.074	300.644	638.271	222.773	448.178	503.132	344.346	563.627	381.315	634.799	385.794	1039.56
		803.317	16	705.269	428.896	602.489	174.989	385.607	647.79	328.577	658.126	408.699	292.629	643.565	1020.11
		350.476	17	439.084	246.552	262.858	176.654	376.725	810.082	546.837	741.646	459.845	730.958	410.874	546.014
		1109.08	18	702.306	205.807	831.811	216.304	309.218	370.626	910.349	788.982	667.574	702.402	581.436	869.121
		914.051	19	802.784	254.236	685.54	305.862	278.593	860.712	716.397	879.416	594.078	558.199	599.438	668.318
		757.777	20	528.944	247.805	568.334	365.2	545.659	416.81	821.363	475.547	568.153	822.885	608.255	964.694
		396.916	21	605.503	389.431	297.688	232.705	246.016	805.849	569.574	883.684	535.457	420.014	434.677	1033.64
		466.311	22	532.621	284.433	349.734	235.495	607.561	791.084	556.453	703.476	606.871	470.513	702.337	788.753
		402.856	23	503.227	183.74	302.143	286.452	297.741	766.841	400.067	764.005	324.033	570.588	534.549	715.112
		521.815	24	551.538	333.783	391.362	321.718	300.157	729.247	346.511	690.213	465.247	712.673	638.462	1143.97
		834.186	25	906.897	258.446	625.641	284.608	216.409	918.545	366.927	476.271	452.405	759.862	548.62	629.324
		611.084	26	978.193	455.107	458.314	211.335	544.437	624.377	261.965	356.054	482.847	459.289	778.143	753.08
		605.245	27	719.261	543.064	453.935	264.706	310.531	810.49	314.738	928.435	359.499	465.901	654.691	863.329
		562.553	28	876.426	446.437	421.916	257.189	421.73	542.029	365.298	568.309	405.015	594.06	643.328	690.182
		376.415	29	564.163	403.865	282.312	256.98	324.033	250.68	491.651	675.846	372.246	215.037	661.567	953.363
		635.67	30	914.601	419.103	476.754	479.528	145.515	371.3	349.704	891.429	474.714	434.256	510.742	724.541
		857.801	31	671.938	111.386	643.352	338.534	98.891	473.156	546.805	705.569	425.825	592.986	422.383	734.213
		1067.69	32	812.977	281.783	800.772	312.387	380.416	395.613	757.701	388.927	406.044	590.772	321.288	718.657
		907.787	33	693.444	121.512	680.842	236.932	211.33	343.473	774.085	717.906	297.926	313.907	596.986	643.616
		1095.59	34	929.082	334.159	821.691	280.723	313.165	390.103	641.271	308.457	430.36	829.103	520.592	952.453
		687.88	35	621.588	151.89	515.911	273.403	235.671	418.636	728.674	317.551	360.974	626.674	671.132	877.805
		666.944	36	878.565	483.243	500.209	465.797	270.011	515.397	954.605	289.426	570.363	675.35	526.553	851.978
		641.136	37	508.402	192.394	480.853	472.559	666.635	542.85	639.239	336.549	336.549	460.995	545.875	965.612
		555.745	38	852.209	464.025	416.81	346.487	519.847	692.049	1052.76	460.932	642.908	658.381	572.154	724.165
		688.8	39	887.04	424.13	516.601	417.142	444.991	778.746	859.237	780.434	567.057	435.839	451.616	814.269
		843.233	40	886.586	243.558	632.426	295.776	323.185	672.351	1029.03	670.889	471.414	726.786	554.449	558.286
		655.277	41	621.039	374.268	491.459	272.033	546.096	475.547	1055.69	562.842	498.918	715.716	475.735	693.254
		495.945	42	560.573	352.424	371.96	459.306	771.858	474.295	992.496	665.343	451.828	588.427	612.94	541.547
		438.668	43	430.431	275.317	329.002	413.215	794.273	799.54	768.496	552.237	527.645	460.204	561.026	339.34
		447.187	44	730.186	187.945	335.391	560.337	887.593	562.94	889.784	707.733	556.358	521.395	523.478	517.987
		515.879	45	870.331	198.819	386.91	320.242	161.264	887.277	754.193	745.746	405.041	873.387	569.874	760.784
		832.587	46	797.657	554.072	624.442	302.374	473.009	868.198	914.28	467.176	572.468	433.633	571.684	691.681
		807.059	47	673.337	261.777	605.296	314.991	684.076	571.314	954.056	372.184	397.168	634.439	433.756	940.421
		493.617	48	779.641	220.013	370.214	395.111	252.023	821.225	973.162	530.862	380.234	675.677	545.685	481.77
		365.228	49	832.56	222.773	273.922	362.478	469.316	766.462	999.238	600.692	426.56	702.43	278.861	407.608
		806.587	50	759.442	148.591	604.942	436.647	683.884	960.498	767.238	672.227	368.523	429.86	700.765	635.881
		764.31	51	985.621	397.786	573.234	178.566	533.179	666.376	771.268	427.423	593.92	619.838	675.506	663.868
		395.92	52	1062.68	241.516	296.941	160.231	748.155	692.493	898.875	969.292	609.072	712.402	516.239	530.69
		713.186	53	968.586	502.114	534.891	567.436	363.243	672.262	821.412	881.645	303.781	446.59	330.407	516.947
		370.903	54	847.009	496.175	278.178	162.257	340.721	760.038	904.059	496.865	368.571	273.403	571.877	451.606
		634.97	55	893.653	258.066	476.229	299.622	251.59	408.278	851.014	514.494	344.285	865.126	515.156	448.972
		754.158	56	1150.47	241.294	565.62	182.268	192.206	467.298	1008.46	1045.63	613.008	543.146	573.485	336.549
		853.922	57	751.918	308.851	640.443	200.593	481.544	684.871	612.491	1070.63	405.585	544.021	429.23	350.709
		1045.67	58	1036.69	336.735	784.257	131.638	170.764	766.425	697.531	791.176	307.814	884.588	482.907	313.087
		809.483	59	790.776	237.844	607.114	419.101	251.59	652.226	792.22	624.931	431.49	649.709	576.008	252.167
		806.237	60	638.903	317.193	604.679	313.531	201.311	316.297	765.065	650.55	497.12	457.314	391.099	424.514
		972.119	61	943.593	330.99	729.091	590.118	286.955	811.725	566.929	839.897	544.747	658.115	551.807	255.541
		1159.61	62	1043.05	303.631	869.708	276.746	182.33	440.433	423.734	867.69	475.243	903.402	611.287	590.363
		674.521	63	882.896	547.905	505.892	340.489	326.224	985.926	642.72	516.427	506.301	637.445	656.328	647.256
		644.76	64	1085.42	286.77	483.571	239.323	497.163	867.249	712.725	387.271	404.957	711.303	636.864	617.337
		837.023	65	600.759	231.775	627.769	625.026	502.512	1069.58	591.259	356.62	646.007	751.496	408.228	521.866
		916.29	66	625.904	192.394	687.219	217.615	328.592	853.097	406.27	793.863	406.808	361.548	310.531	428.707
		640.394	67	857.408	318.807	480.297	184.24	270.027	777.024	558.744	602.082	538.093	489.31	484.743	753.974
		588.127	68	917.424	244.808	441.096	256.437	406.308	867.862	307.919	588.898	406.912	749.434	449.361	667.506
		794.249	69	596.847	324.864	595.688	268.912	242.147	639.521	273.826	656.133	470.794	865.333	494.676	348.197
		402.295	70	429.327	211.453	301.722	209.11	468.607	749.961	146.859	558.157	481.125	888.751	569.691	744.461
		391.539	71	663.736	217.427	293.655	321.598	576.599	541.648	418.106	805.042	239.323	533.645	717.853	373.693
		384.61	72	799.062	388.075	288.458	496.853	418.707	831.662	338.662	611.609	541.415	620.262	677.2	575.798
		495.592	73	964.324	257.184	371.695	223.431	390.151	704.737	314.144	699.173	424.524	349.9	642.555	640.573
		482.359	74	1248.31	381.851	361.77	291.05	426.111	464.522	303.781	492.993	376.306	290.279	591.071	567.716
		648.757	75	1144.42	638.42	486.569	541.873	522.055	1014.91	610.604	357.697	355.084	596.591	625.887	348.878
		529.739	76	966.349	638.42	397.305	194.013	386.946	881.921	863.315	716.181	706.33	797.889	688.097	465.797
		742.861	77	881.353	253.67	557.147	247.152	406.587	472.69	773.35	571.351	566.519	521.244	706.15	784.174
		907.88	78	837.413	114.673	680.912	588.953	268.32	934.307	726.487	645.111	674.018	688.99	675.699	453.694
		814.289	79	827.51	288.919	610.718	370.214	227.662	636.231	761.599	621.457	667.704	915.01	468.136	548.448
		476.928	80	903.253	427.99	357.697	504.218	254.96	844.631	430.36	692.695	719.988	482.269	564.365	546.805
		494.137	81	958.61	346.166	370.604	400.229	191.21	636.291	1029.74	379.486	547.386	894.428	615.899	508.471
		612.973	82	817.649	477.91	459.731	442.44	179.666	554.588	745.806	995.506	821.436	856.714	582.99	440.506
		783.229	83	832.637	558.137	587.423	221.649	277.752	522.201	857.809	918.131	267.955	347.571	423.921	553.008
		636.29	84	730.989	182.889	477.219	420.28		864.141	497.763	963.605	627.813	485.07	613.051	457.314
		622.057	85	663.578	173.786	466.544	285.919		718.122	875.033	615.778	693.973	465.797	677.123	409.202
		686.533	86	536.627		514.901	384.947		452.49	987.571	887.638	683.337	576.198	700.207	372.753
		982.683	87	726.83		737.014	332.732		751.932	424.519	528.28	662.429	455.671	668.539	349.685
		849.981	88	684.018		637.487	335.965		393.362	687.259	316.297	665.512	477.704	684.412	199.916
		1158.47	89	533.339		868.854	376.858		433.687	593.668	540.505	509.938	647.252	470.794	655.549
		933.902	90	933.675		700.428	232.228		425.293	595.812	792.097	738.216	283.529	536.666	321.974
		937.58	91	891.623		703.187	257.931		537.912	880.399	965.475	437.933	631.626	270.027	723.458
		702.525	92	451.156		526.895	130.119		656.459	936.354	681.895	735.397	447.099	369.915	350.145
		1046.29	93	825.291		784.723	496.086		953.452	310.761	789.442	890.345	727.2	399.621	412.361
		592.572	94	847.533		444.43	247.058		523.769	709.992	629.457	519.554	442.019	348.035	268.081
		1019.44	95	797.333		764.583	356.054		649.988	459.937	1038.75	416.81	763.908	480.031	449.364
		727.614	96	884.092		545.712	269.234		747	518.07	851.186	398.949	707.09	569.941	562.684
		756.593	97	1049.26		567.446	191.989		361.167	410.16	568.208	548.592	589.791	803.055	548.516
		899.308	98	1085.35		674.483	558.181		360.478	725.107	580.178	978.997	465.797	488.735	376.446
		1059.23	99	788.64		794.428	410.312		525.341	496.889	804.019	866.5	448.346	358.421	497.639
		1056.85	100	1037.69		792.638	369.273		590.265	698.361	545.329	546.433	497.769	358.298	794.383
		384.412	101	1171.22		288.31	364.537		320.83	429.807	889.368	433.36	278.372	501.431	442.157
		721.749	102	777.158		541.313	374.663		368.571	570.745	869.708	1047.06	804.676	524.719	821.619
		622.073	103	981.043		466.556	423.561		234.542	551.489	669.744	649.608	402.006	378.038	811.348
		505.769	104	858.024		379.328	299.973		374.663	568.268	654.722	508.109	565.703	576.729	660.355
		420.674	105	773.709		315.506	198.819		313.531	770.544	974.902	893.955	624.438	483.413	320.519
		628.658	106	568.412		471.495			287.321	793.646	567.214	639.461	617.05	243.025	782.094
		442.258	107	1140.07		331.694			345.006	393.759	931.606	515.87	592.291	598.229	655.46
		1036.93	108	1221.27		777.7			235.429	469.831	536.151	649.547	701.779	492.333	668.362
		1004.75	109	603.431		753.562			454.898	647.888	1150.57	509.18	583.796	426.298	304.31
		633.065	110	775.035		474.8			441.172	803.271	1127.35	544.438	451.893	480.475	627.877
		1210.13	111	812.989		907.601			777.402	694.541	610.559	554.757	659.172	562.303	496.477
		963.58	112	645.014		722.687			426.372	823.238	733.478	791.596	639.128	411.525	613.986
		825.117	113	547.137		618.839			765.828	659.023	945.362	622.72	718.125	403.491	727.697
		1008.65	114	491.726		756.488			865.973	774.99	772.159	501.144	758.431	305.362	493.207
		680.012	115	546.385		510.01			574.715	470.578	705.446	696.256	607.589	351.035	594.704
		960.182	116	457.309		720.138			906.146	706.521	906.429	655.404	558.871	585.257	691.213
		808.595	117	388.734		606.448			862.355	721.637	456.923	695.675	609.114	428.665	987.095
		627.686	118	448.157		470.766			721.491	550.377	355.064	892.733	616.747	428.81	618.442
		671.936	119	640.055		503.953			632.782	493.706	827.706	374.308	324.033	643.504	622.617
		351.035	120	513.122		263.277			450.475	987.66	619.039	467.772	529.04	663.611	569.968
		384.68	121	866.62		288.511			412.618	785.785	539.316	902.85	309.398	722.994	829.807
		691.486	122	362.787		518.616			422.778	616.236	790.045	733.107	588.797	741.213	973.155
		692.005	123	717.174		519.005			776.717	906.039	944.208	490.663	304.676	579.699	528.545
		601.301	124	853.696		450.977			791.058	615.999	1073.16	612.947	402.61	643.202	991.278
		959.887	125	990.136		719.917			774.867	942.099	577.775	982.395	560.027	611.375	443.828
		928.139	126	577.183		696.106			858.123	445.943	1037.07	896.682	521.413	744.923	833.069
		644.089	127	615.823		483.068			911.975	443.481	425.606	441.256	521.186	315.91	486.407
		577.272	128	829.611		432.955			811.1	546.37	475.894	923.067	672.351	676.904	424.34
		538.304	129	477.163		403.729			702.503	896.21	633.775	506.206	663.205	400.976	561.712
		811.895	130	829.771		608.923			338.245	360.891	1036.27	563.662	283.529	400.288	610.673
		514.78	131	1004.17		386.086			973.082	798.661	380.359	941.057	315.639	643.442	487.527
		803.967	132	580.833		602.977			605.63	939.135	431.804	497.646	307.27	681.742	855.77
		966.38	133	688.677		724.787			815.362		769.399	912.18	458.061	512.619	415.167
		808.914	134	934.896		606.687			913.552		850.497	704.443	510.633	640.144	907.275
		287.659	135	1060.74		215.745			1052.44		541.142	759.965	729.476	601.843	653.579
		567.112	136	1262.38		425.335			538.439		781.194	901.428	594.187		926.454
		994.738	137	675.716		746.055			385.266		498.164	707.963	579.905		796.426
		423.902	138	1158.64		317.927			1121.88		477.414	657.043	864.544		925.502
		1217.45	139	856.236		913.093			528.196		829.708	932.702	549.196		630.435
		654.834	140	748.376		491.127			771.221		570.773	832.3	487.765		614.443
		1010.27	141	701.36		757.708			536.661		495.331	910.357	607.998		994.975
		914.195	142	929.833		685.648			459.386		643.281	653.604	506.288		954.613
		660.437	143	846.296		495.329			588.039		791.058	654.222	428.414		726.611
		639.649	144	707.019		479.738			746.786		716.474	581.899	478.515		713.617
		366.727	145	799.562		275.046			458.958		654.816	757.845	840.621		534.695
		371.668	146	713.872		278.752			686.706		709.511	338.883	505.43		717.437
		0							378.473		748.186	756.074	916.909		496.931
		0							402.193		412.616	743.481	644.493		793.892
		0							288.062		718.498	744.655	926.844		606.042
		0							485.216		509.373	698.78	652.984		632.903
		0							493.486		372.003	280.205	526.219		732.242
		0							835.623		998.962	514.388	737.637		1029.78
		0							629.512		634.663	430.389	473.862		765.941
		0							551.078		656.587	348.081	570.294		678.444
		0							670.355		601.426	517.164	824.866		912.654
		0							755.507		461.084	635.279	842.702
		0							730.42		943.431	424.557	891.345
		0							667.792		745.199	912.347	734.043
		0							716.992		673.924	921.166	939.415
		0							569.821		795.624	592.143	556.93
		0							602.908		460.601	958.567	745.492
		0							581.866		391.947	734.779	660.093
		0							749.984		1057.93	579.258	394.136
		0							693.286		339.333	807.994	689.663
		0							480.226		849.45	295.888	492.327
		0							455.671		729.854	754.807	914.49
		0							607.548		551.814	948.061	761.095
		0							772.439		786.653	396.17	842.103
		0							778.303		768.687	684.872	692.134
		0							612.034		692.646	724.264	711.579
		0							659.693		528.196	784.055	708.822
		0							815.012		287.788	899.979	538.608
		0							632.594		402.982	621.009	518.902
		0							480.499		339.836	693.535	768.069
		0							1010.28		609.066	513.114	591.343
		0							1002.21		589.468	624.757	756.67
		0							1052.69		398.533	552.482	509.932
		0							829.066		478.794	796.169	378.697
		0							448.567		864.215	735.457	804.18
		0							494.448		902.651	493.395	391.137
		0							708.822		617.039	542.628	618.78
		0							818.327		365.017	699.687	414.955
		0							405.442		617.211	610.778	752.824
		0							510.525		632.611	554.874
		0							440.388		571.501	856.174
		0							768.519		402.897	897.91
		0							769.987		465.797	843.12
		0							380.167		749.326	953.569
		0									605.289	448.831
		0									645.665	1024.54
		0									588.222	668.81
		0									410.469	877.735
		0									744.169	667.879
		0									769.645	904.398
		0									870.388	587.826
		0									770.319	495.052
		0									543.965	702.354
		0									667.585	664.737
		0									620.867	899.307
		0									349.757	564.128
		0									407.314	1016.13
		0									310.531	801.614
		0									943.732	499.788
		0									335.802	875.335
		0									790.859	632.346
		0									640.608	984.815
		0									575.279	638.512
		0									665.799	748.861
		0									570.344
		0									638.579
		0									697.189
		0									411.155

## Sheet: Sheet1
	Col	lrx1	lrx1 rol23	lrx1 rol23 p23:R23-GFP T2.6	lrx1 rol23 p23:R23-GFP GK75	lrx1 rol23 p23:160-GFP T2.2	lrx1 rol23 p23:160-GFP T2.3	lrx1 rol23 p23:410-GFP T2.1	lrx1 rol23 p23:410-GFP T2.2
elongated				105	99	110	133	103	84
defect				128	132	115	93	180	137
elongation					0.428571	0.488889	0.588496	0.363958	0.38009
deformed					0.571429	0.511111	0.411504	0.636042	0.61991
				lrx1 rol23 p23:R23-GFP T2.6	lrx1 rol23 p23:R23-GFP GK75	lrx1 rol23 p23:160-GFP T2.2	lrx1 rol23 p23:160-GFP T2.3	lrx1 rol23 p23:410-GFP T2.1	lrx1 rol23 p23:410-GFP T2.2
1				242.755	253.598	263.578	411.792	132.222	226.806
2				331.738	109.272	194.299	611.921	225.455	327.48
3				536.797	155.197	302.942	419.887	151.89	192.394
4				310.183	94.992	273.869	623.58	99.01	157.567
5				341.981	169.598	702.32	444.598	126.621	202.52
6				521.89	170.029	160.686	637.29	222.363	236.711
7				615.545	182.109	351.867	392.265	182.268	250.278
8				367.811	148.515	429.311	430.963	248.035	257.184
9				497.254	121.512	573.528	293.229	175.267	192.843
10				514.525	471.439	546.805	702.33	317.564	246.149
11				503.08	255.302	386.145	368.481	142.256	263.608
12				204.911	176.331	266.788	333.777	222.881	308.612
13				235.121	130.697	595.234	201.26	164.123	172.283
14				538.085	189.781	548.234	222.004	61.084	138.998
15				521.689	256.634	224.471	298.223	293.655	181.234
16				346.114	574.592	403.451	155.266	183.912	113.4
17				275.229	134.945	411.032	492.522	236.932	377.611
18				266.46	216.243	411.178	437.852	142.947	311.046
19				232.334	337.618	365.106	266.096	135.494	247.168
20				209.221	388.736	544.424	607.379	73.273	98.822
21				192.762	301.479	557.011	859.026	88.368	165.2
22				270.65	162.016	379.155	222.335	81.008	159.104
23				252.82	317.301	921.401	773.811	85.601	434.82
24				245.415	202.52	689.33	294.37	91.274	316.586
25				317.065	97.199	495.836	377.229	141.2	163.66
26				318.688	135.014	478.376	741.343	86.494	429.761
27				184.659	343.319	171.914	408.895	153.733	198.861
28				390.466	642.516	264.538	229.915	63.147	126.865
29				202.499	391.978	276.778	247.572	139.907	246.163
30				135.822	221.192	461.576	214.824	151.842	134.029
31				296.696	122.74	175.518	851.577	141.764	194.785
32				321.659	182.857	153.326	709.556	107.074	251.628
33				203.895	284.956	299.577	449.953	162.803	141.764
34				379.877	162.016	542.578	564.203	95.369	160.318
35				559.238	209.271	235.955	260.544	110.98	123.527
36				199.657	214.965	705.246	254.417	145.008	259.316
37				429.327	326.915	678.274	611.228	318.688	175.686
38				394.915	125.259	172.656	264.108	131.638	175.206
39				217.427	162.27	257.537	315.329	83.399	351.786
40				203.626	208.231	470.307	248.446	101.4	181.673
41				446.974	237.944	451.352	219.519	127.426	208.711
42				354.411	223.382	616.682	157.701	253.317	313.574
43				352.104	209.059	442.785	427.661	143.779	192.394
44				432.749	318.07	584.101	478.801	148.936	275.046
45				292.483	235.8	367.225	360.604	126.235	141.764
46				506.301	497.389	582.49	895.943	160.477	304.206
47				384.373	249.276	320.841	461.647	162.016	203.405
48				283.86	337.325	239.484	377.853	166.797	189.696
49				304.112	168.767	256.202	781.248	138.81	310.014
50				408.105	330.783	613.276	501.475	316.17	144.155
51				504.336	326.478	755.8	1009.58	338.787	162.016
52				451.885	176.2	262.377	473.146	166.797	162.152
53				452.941	156.439	321.663	962.874	163.66	182.268
54				325.956	171.9	204.87	969.196	228.316	151.839
55				459.977	114.762	315.84	970.4	147.454	132.181
56				412.061	357.577	548.118	761.161	166.246	232.225
57				497.818	183.957	287.761	502.093	230.029	296.601
58				386.432	249.478	208.388	972.046	117.998	318.483
59				230.132	272.934	523.132	700.964	81.008	173.786
60				426.298	199.658	454.471	764.609	171.886	176.542
61				691.617	302.079	223.641	792.304	111.526	194.529
62				728.807	213.3	437.85	594.07	105.142	131.638
63				439.28	194.581	243.296	384.3	120.905	163.395
64				503.346	213.292	211.423	321.434	157.841	121.512
65				348.275	178.041	357.717	316.447	158.126	105.495
66				316.297	229.523	308.401	296.588	148.936	351.946
67				289.388	135.014	297.03	225.057	261.305	262.719
68				462.244	199.614	157.407	175.518	202.52	168.719
69				641.482	345.546	377.131	209.271	189.79	171.671
70				344.613	189.019	501.534	333.813	177.948	111.386
71				550.092	113.457	648.712	497.851	131.638	170.981
72				377.949	206.429	666.752	746.982	143.408	166.985
73				465.797	319.735	442.945	432.765	151.283	295.079
74				362.893	349.965	593.397	189.194	120.76	205.14
75				345.928	641.998	261.906	369.641	145.981	238.17
76				429.957	319.735	685.837	507.769	143.408	274.631
77				273.541	235.68	346.494	374.138	113.4	117.063
78				346.788	178.206	466.838	108.011	170.22	153.207
79				279.796	580.479	741.778	209.271	192.394	128.872
80				441.242	186.263	371.816	239.572	244.453	133.23
81				386.114	604.882	208.934	258.619	113.494	176.176
82				602.461	247.769	496.897	438.726	182.6	121.512
83				589.148	551.92	158.777	352.589	131.613	145.13
84				563.089	287.818	420.459	221.209	230.84	103.274
85				518.07	557.123	315.197	396.427	142.256
86				614.267	362.833	566.404	243.025	166.251
87				218.976	759.293	228.715	830.213	192.394
88				501.34	593.121	272.782	384.57	215.224
89				554.959	347.053	184.888	447.46	131.638
90				455.119	178.196	412.846	593.383	121.512
91				643.393	324.415	453.653	260.927	176.923
92				539.07	547.894	233.238	593.571	304.454
93				571.829	189.019	218.545	622.09	67.507
94				418.495	553.267	412.918	575.451	165.063
95				462.842	184.868	457.548	333.679	60.756
96				514.695	348.031	390.289	586.242	111.386
97				287.157	520.225	534.255	189.019	174.533
98				326.723	403.527	278.546	428.386	127.341
99				327.012	316.993	426.027	797.599	179.945
100				280.455		493.631	704.564	227.639
101				505.226		810.186	907.019	60.756
102				383.859		477.736	352.646	81.171
103				445.97		391.424	879.108	30.378
104				380.074		507.132	569.813
105				341.99		281.812	710.541
106						251.868	592.262
107						256.526	935.172
108						280.796	333.596
109						503.283	363.327
110						328.368	610.024
111							472.987
112							268.372
113							420.344
114							377.491
115							707.833
116							688.974
117							438.087
118							357.355
119							524.072
120							341.852
121							319.218
122							763.052
123							236.412
124							366.213
125							513.206
126							764.163
127							670.56
128							548.972
129							744.276
130							469.16
131							425.293
132							251.46
133							351.035
134
135
136
137
138
139
140
141
142
143
144
145
146
