# Supplementary material for: The Arabidopsis phosphatase PP2C12 negatively regulates LRX-RALF-FER-mediated cell wall integrity sensing
Source: EMBO J. 2025 Nov 17;45(1):243–60. doi: 10.1038/s44318-025-00614-x (PMC12759080; doi:10.1038/s44318-025-00614-x)
Supplement: Supplementary file 4 — Source data Fig. 2 [file 44318_2025_614_MOESM4_ESM.zip › Fig 2/Fig 2D.xlsx]

## Sheet: Sheet1
root hair phenotype quantification
Col			lrx1			lrx1rol23			PCH1 T2-2			PCH1 GK75			PCH1 T2-3			PCH2_271			PCH2_273			PCH3_T2_2			PCH3_T2_3
elongated	deformed	burst	elongated	deformed	burst	elongated	deformed	burst	elongated	deformed	burst	elongated	deformed	burst	elongated	deformed	burst	elongated	deformed	burst	elongated	deformed	burst	elongated	deformed	burst	elongated	deformed	burst
69	5	0	38.6905	24.7619	20.119	43	10	2	21	13	15	28	11	8	12	15	21	12	21	10	9	18	13	32	14	15	33	24	10
67	7	0				61	12	4
136	12	0	38.6905	24.7619	20.119	104	22	6
	Col	lrx1	lrx1rol23	PCH1 T2-1	PCH1 T2-2	PCH1 T2-3	PCH2_1	PCH2_2	PCH3_T2_2	PCH3_T2_3	EGR1	PP2C35_1	PP2C35_2	PP2C53_1	PP2C53_2	PP2C38_1	PP2C38_2
elong	69	20	43	21	30	9	12	9	32	33	77	55	55	73	56	67	77
deformed	5	26	10	13	20	24	21	18	14	24	16	13	15	11	15	19	16
burst	0	17	2	15	10	21	10	13	15	10	7	5	4	10	5	7	6
total	74	63	55	49	60	54	43	40	61	67	100	73	74	94	76	93	99
elong	93.2432	31.746	78.1818	42.8571	50	16.6667	27.907	22.5	52.459	49.2537	77	75.3425	74.3243	77.6596	73.6842	72.043	77.7778
deformed	6.75676	41.2698	18.1818	26.5306	33.3333	44.4444	48.8372	45	22.9508	35.8209	16	17.8082	20.2703	11.7021	19.7368	20.4301	16.1616
burst	0	26.9841	3.63636	30.6122	16.6667	38.8889	23.2558	32.5	24.5902	14.9254	7	6.84932	5.40541	10.6383	6.57895	7.52688	6.06061
elongated	93.2432	31.746	78.1818	42.8571	50	16.6667	27.907	22.5	52.459	49.2537	77	75.3425	74.3243	77.6596	73.6842	72.043	77.7778
deformed/burst	6.75676	68.254	21.8182	57.1429	50	83.3333	72.093	77.5	47.541	50.7463	23	24.6575	25.6757	22.3404	26.3158	27.957	22.2222
