# Supplementary material for: The Arabidopsis phosphatase PP2C12 negatively regulates LRX-RALF-FER-mediated cell wall integrity sensing
Source: EMBO J. 2025 Nov 17;45(1):243–60. doi: 10.1038/s44318-025-00614-x (PMC12759080; doi:10.1038/s44318-025-00614-x)
Supplement: Supplementary file 5 — Source data Fig. 3 [file 44318_2025_614_MOESM5_ESM.zip]

Archive with 15 entries (14 files):
- Fig 3/Fig 3A/
- Fig 3/Fig 3A/Col.tif
- Fig 3/Fig 3A/fer-4 rol23.tif
- Fig 3/Fig 3A/fer-4.tif
- Fig 3/Fig 3A/fer-5 rol23.tif
- Fig 3/Fig 3A/fer-5.tif
- Fig 3/Fig 3A/lrx1 bak1-5_F3_2_2.tif
- Fig 3/Fig 3A/lrx1 rol23 bak1-4 F3_14_2.tif
- Fig 3/Fig 3A/lrx1 rol23 bak1-5_F3_10_3.tif
- Fig 3/Fig 3A/lrx1 rol23_5.tif
- Fig 3/Fig 3A/lrx1_4.tif
- Fig 3/Fig 3B.xlsx
- Fig 3/Fig 3C.xlsx
- Fig 3/Fig 3D.xlsx
- Fig 3/Fig 3E.xlsx
