# Supplementary material for: The Arabidopsis phosphatase PP2C12 negatively regulates LRX-RALF-FER-mediated cell wall integrity sensing
Source: EMBO J. 2025 Nov 17;45(1):243–60. doi: 10.1038/s44318-025-00614-x (PMC12759080; doi:10.1038/s44318-025-00614-x)
Supplement: Supplementary file 5 — Source data Fig. 3 [file 44318_2025_614_MOESM5_ESM.zip › Fig 3/Fig 3B.xlsx]

## Sheet: Sheet1
			Col	fer-5	fer-5 rol23
		defect	5	181	35
		elongation	171	159	155
		defect	0.0284091	0.532353	0.184211
		elongation	0.971591	0.467647	0.815789
			Col	fer-5	fer-5 rol23
			676.353	179.046	369.964
			540.078	257.223	234.901
			512.406	273.88	320.471
			771.448	215.468	334.152
			758.336	223.062	452.17
			413.235	224.51	338.973
			494.054	261.419	500.752
			644.626	267.56	167.161
			525.701	261.904	290.331
			634.156	170.513	283.839
			439.907	130.078	351.035
			507.155	287.427	204.007
			820.536	395.067	255.96
			650.146	192.206	255.046
			431.306	362.317	279.619
			550.563	177.709	150.185
			558.79	135.014	310.531
			423.409	148.515	324.033
			811.203	401.53	388.795
			791.99	147.017	164.953
			265.685	126.89	286.716
			899.594	381.531	181.516
			816.471	339.766	251.271
			347.347	84.195	608.247
			738.972	148.515	334.288
			320.251	259.713	222.665
			432.044	117.573	463.994
			567.09	152.391	441.592
			343.941	84.195	276.653
			403.875	159.54	297.03
			774.956	111.198	285.673
			625.404	244.896	318.344
			791.901	178.94	413.309
			849.584	219.209	297.902
			818.696	354.223	256.242
			767.531	358.89	291.61
			687.956	111.198	242.017
			726.039	140.323	270.32
			567.057	192.206	313.843
			894.986	141.656	268.21
			776.073	141.388	238.336
			637.046	249.399	193.048
			594.926	165.897	372.592
			578.163	93.445	430.475
			747.938	168.642	395.523
			462.262	135.014	329.866
			766.208	205.644	337.534
			904.932	217.643	204.711
			704.801	212.645	297.03
			687.201	233.603	247.919
			477.771	168.608	327.22
			796.041	147.763	138.469
			661.567	134.261	231.714
			870.354	121.512	354.205
			754.513	154.889	455.237
			543.613	181.334	367.724
			839.276	233.588	301.612
			913.666	197.765	308.562
			837.208	163.455	386.604
			711.466	159.54	268.115
			496.598	185.079	378.038
			1021.29	232.71	467.565
			850.418	121.011	578.069
			921.102	131.972	522.815
			792.981	138.201	445.519
			733.34	127.322	219.209
			659.485	150.252	396.918
			321.963	123.433	369.319
			386.476	219.734	270.027
			459.046	112.136	310.531
			905.472	182.616	472.548
			896.008	162.016	308.061
			892.354	111.198	492.088
			745.762	145.264	187.27
			789.089	118.512	255.972
			825.69	171.578	334.26
			594.06	194.892	192.475
			504.929	67.507	319.542
			681.189	216.022	218.213
			678.174	161.766	397.451
			619.77	177.709	450.773
			953.282	112.704	424.376
			934.2	215.707	219.477
			667.941	198.724	262.9
			673.892	223.591	344.512
			629.962	224.519	325.585
			776.97	67.507	460.623
			866.517	123.903	337.534
			905.127	151.201	401.968
			879.552	167.395	427.763
			888.105	323.03	329.411
			712.317	312.577	273.215
			513.707	178.705	245.216
			957.167	87.383	297.03
			504.939	197.784	378.276
			710.058	349.287	336.392
			488.24	122.132	368.973
			592.775	101.135	399.697
			608.014	108.011	295.589
			597.052	131.074	384.611
			1001.4	77.588	399.377
			934.567	285.218	414.079
			825.027	318.568	309.946
			774.945	212.025	235.772
			819.021	313.906	229.364
			772.272	294.485	247.329
			784.323	142.327	159.808
			718.305	281.614	249.17
			922.443	219.209	313.719
			940.713	324.726	398.391
			507.227	204.711	192.817
			661.119	123.635	435.388
			708.937	201.023	289.903
			602.612	218.764	284.942
			727.774	175.518	311.754
			335.657	138.201	369.948
			343.571	164.207	211.581
			756.178	220.648	246.212
			719.544	231.213	275.406
			351.044	254.777	207.964
			721.512	305.595	190.423
			712.646	411.072	381.467
			818.797	157.826	411.746
			629.122	297.164	281.563
			418.669	234.831	308.783
			737.264	179.026	418.542
			699.512	133.7	390.042
			602.449	308.258	506.176
			639.618	242.597	421.365
			742.575	175.518	474.416
			667.862	162.016	552.374
			723.142	269.253	477.181
			524.666	224.086	289.872
			341.687	177.709	346.031
			524.895	133.698	310.531
			610.864	100.884	310.531
			526.454	131.762	231.714
			676.055	192.393	216.022
			734.727	135.014	272.218
			348.461	302.63	270.027
			595.295	148.702	488.439
			694.516	228.771	506.947
			652.409	254.073	304.868
			499.76	256.73	418.542
			803.157	224.587	322.905
			897.084	108.011	335.785
			732.466	97.697	223.168
			881.028	94.51	494.615
			577.285	220.267	418.124
			592.352	94.51	386.7
			527.817	119.231	324.033
			698.362	259.713	243.025
			519.878	162.016	531.247
			593.517	182.11	324.911
			813.791	130.823	472.548
			637.128	147.706
			709.512	121.512
			300.32	111.198
			760.346	202.52
			476.32
			552.875
			777.234
			824.623
			933.23
			808.33
			839.483
			768.594
			592.714
			641.57
			655.08
			797.782
