# Supplementary material for: The Arabidopsis phosphatase PP2C12 negatively regulates LRX-RALF-FER-mediated cell wall integrity sensing
Source: EMBO J. 2025 Nov 17;45(1):243–60. doi: 10.1038/s44318-025-00614-x (PMC12759080; doi:10.1038/s44318-025-00614-x)
Supplement: Supplementary file 5 — Source data Fig. 3 [file 44318_2025_614_MOESM5_ESM.zip › Fig 3/Fig 3C.xlsx]

## Sheet: elongation versus burst
	Col	lrx1	lrx1 bak1-4	lrx1 bak1-5	lrx1 rol23	lrx1 rol23 bak1-4	lrx1 rol23 bak1-5
elongated 5 values	91	61	44	50	70	88	86
	70	48	42	41	64	91	96
	94	51	46	43	70	77	95
	110	50	45	38	72	79	93
	91	55	39	43	74	84	67
defect 5 values	10	39	30	34	21	19	14
	5	40	46	35	12	14	14
	9	37	35	28	16	19	14
	6	49	35	39	21	14	15
	9	46	31	33	20	27	26
elongated	456	210	216	215	350	419	437
branched/burst	39	220	177	169	90	93	83
elongated	0.921212	0.488372	0.549618	0.559896	0.795455	0.818359	0.840385
branched/burst	0.0787879	0.511628	0.450382	0.440104	0.204545	0.181641	0.159615
		compared to WT_1
		compared to WT_2

## Sheet: root hair length
	Col	lrx1	lrx1 bak1-4	lrx1 bak1-5	lrx1 rol23	lrx1 rol23 bak1-4	lrx1 rol23 bak1-5
1	938.175	823.429	233.529	431.03	257.51	853.965	498.437
2	1059.18	354.147	356.32	106.925	604.294	536.814	605.475
3	1049.53	198.893	366.054	112.399	1058.1	443.772	677.142
4	359.276	314.749	135.251	500.612	708.779	574.618	544.638
5	466.383	382.548	249.963	295.257	983.365	506.628	655.523
6	937.077	249.62	570.324	218.086	860.899	596.678	556.063
7	490.285	135.251	470.957	468.645	323.261	544.428	977.476
8	922.599	230.324	508.598	182.087	345.569	698.584	1307.68
9	1193.48	425.826	125.153	389.728	356.641	507.079	812.914
10	801.762	684.03	117.375	311.096	884.642	325.903	390.607
11	835.422	287.309	347.795	229.579	483.948	663.024	332.76
12	1057.32	624.072	456.785	105.038	174.554	464.233	385.895
13	858.372	421.373	182.871	117.375	557.09	418.241	1423.05
14	752.591	158.776	363.703	142.656	389.728	384.114	1169.28
15	602.684	152.157	332.158	115.657	482.291	400.364	1307.68
16	690.062	322.996	348.534	272.293	791.428	435.385	1123.99
17	870.309	344.326	148.93	106.925	839.79	304.784	756.228
18	944.491	215.05	581.589	394.321	617.21	695.755	651.324
19	653.033	407.16	416.117	318.72	457.661	418.582	1075.33
20	483.534	394.466	272.712	271.451	418.582	968.044	935.215
21	334.046	277.285	606.56	249.963	491.45	815.897	1279.18
22	635.149	819.149	242.417	230.324	268.487	682.063	1258.36
23	212.241	676.467	148.545	457.723	465.156	818.521	1024.62
24	441.707	301.01	181.458	371.71	737.165	677.142	660.562
25	799.012	339.814	249.391	231.438	605.617	744.687	471.746
26	853.798	275.216	383.294	302.525	596.151	922.816	1272.82
27	998.05	502.663	420.422	387.448	546.942	604.152	1272.66
28	434.201	477.287	455.281	203.58	444.995	573.124	1432.08
29	962.625	405.26	160.388	249.391	432.023	742.727	1363.48
30	578.287	487.479	60.486	447.109	426.698	591.723	365.819
31	866.689	305.814	880.983	349.844	584.58	1036.07	982.696
32	808.719	562.757	130.519	461.455	1188.58	561.994	1093.18
33	921.297	506.797	535.108	493.713	685.658	665.347	987.454
34	1269.22	331.382	196.58	402.5	833.778	906.189	961.288
35	1344.92	317.552	507.079	394.321	633.708	467.363	484.833
36	989.421	432.619	718.432	210.211	1123.89	1026.93	1039.46
37	595.383	665.39	253.483	162.337	767.52	763.675	727.76
38	734.018	687.697	1026.18	189.17	578.683	1061.74	338.128
39	1070.64	704.451	287.409	181.616	624.256	1116.77	447.109
40	864.874	555.24	176.346	176.508	859.27	1207.48	1126.86
41	843.186	509.329	295.257	166.337	756.077	1164.38	757.927
42	852.323	827.826	136.094	551.521	579.226	1066.07	1315.92
43	1106.69	514.188	581.933	378.718	832.131	1082.48	1206.13
44	1068.83	176.508	355.436	219.393	492.321	792.439	953.766
45	494.754	451.119	246.161	349.108	586.873	566.704	530.602
46	1088.99	176.508	90.729	311.738	870.769	1053.15	547.777
47	750.956	1047.46	189.17	227.954	629.363	836.482	1078.3
48	882.539	708.295	244.296	332.158	644.264	879.685	1339.26
49	854.366	622.743	492.321	179.717	913.101	785.92	710.712
50	869.521	366.444	173.898	334.729	600.355	538.728	918.625
51	514.132	324.761	443.772	160.21	864.047	513.464	986.644
52	830.79	553.177	683.696	222.369	888.221	488.592	1107.93
53	1092.86	650.929	315.837	280.157	643.199	578.781	1066.07
54	763.974	629.363	96.825	753.236	433.279	666.249	284.61
55	731.482	287.309	149.122	308.42	473.379	471.503	308.42
56	864.08	919.62	118.345	613.168	842.474	606.466	564.987
57	932.399	669.629	124.695	447.812	935.979	942.188	272.188
58	1079.07	581.737	502.663	260.38	685.533	964.85	1266.6
59	786.901	530.979	788.099	394.321	759.848	636.722	441.642
60	805.745	308.883	163.214	222.369	772.124	1047.32	493.365
61	440.865	461.455	636.633	463.432	795.319	799.048	505.385
62	1042.45	411.489	289.391	426.698	709.666	737.165	789.367
63	734.018	372.325	158.956	256.732	722.241	490.285	1329.6
64	876.136	358.24	509.272	561.027	683.696	829.103	385.525
65	1032.18	249.62	120.972	542.903	1016.21	784.901	589.74
66	1089.69	112.399	109.043	386.783	855.403	581.933	424.482
67	1039.32	299.582	400.792	480.153	890.631	363.31	395.768
68	434.201	302.431	218.217	318.989	700.871	1025.73	1143.18
69	696.617	510.17	425.625	284.711	768.153	746.949	1359.47
70	873.457	181.616	476.568	262.131	778.024	1095.14	278.827
71	840.742	531.463	530.979	922.692	631.675	855.57	629.181
72	900.334	530.871	189.17	165.13	914.978	1086.36	690.683
73	753.122	311.096	408.911	393.16	1066.36	394.684	561.943
74	661.383	108.254	209.666	286.213	1325.81	605.617	601.164
75	969.814	190.825	315.747	220.432	649.038	486.011	960.336
76	783.187	525.188	390.607	682.356	529.47	428.836	277.285
77	885.352	204.7	351.799	151.215	960.485	846.873	744.649
78	792.403	361.417	395.624	284.208	769.9	598.496	619.106
79	756.228	443.772	106.12	176.508	839.551	1247.41	466.2
80	609.568	506.628	397.354	136.094	754.298	818.835	1247.34
81	1078.67	469.742	199.61	182.871	781.836	834.292	1262.44
82	886.675	236.327	320.954	235.479	999.967	748.668	1030.04
83	893.067	486.07	375.991	624.256	571.476	914.603	771.532
84	913.446	385.599	165.821	213.984	488.65	835.182	530.117
85	750.042	243.005	195.12	112.399	812.914	889.604	303.28
86	697.068	334.815	588.478	212.913	384.114	909.589	1179.48
87	862.06	248.702	453.709	290.475	1051.19	1067.78	1331.04
88	977.3	190.825	651.324	169.907	1241.1	484.42	696.617
89	925.538	214.917	589.643	379.246	967.364	983.946	574.668
90	922.413	330.692	255.057	628.954	856.071	1165.49	1015.76
91	1002.14	454.464	274.8	325.728	888.736	751.983	529.254
92	1007.88	435.713	293.607	394.973	957.624	915.321	628.681
93	745.608	314.477	567.108	140.638	855.47	1124.75	939.028
94	1044.37	575.811	251.672	271.451	952.686	597.731	1287.73
95	1116.97	524.371	411.697	305.814	781.214	561.994	954.575
96	1282.06	364.175	162.864	375.991	1053.09	470.957	944.823
97	1294.31	290.967	169.064	321.932	575.066	667.106	561.943
98	1047.13	194.387	703.192	413.637	817.822	839.279	257.066
99	959.264	314.659	377.509	146.804	625.765	379.246	521.419
100	1692.75	206.507	698.215	359.435	783.187	434.201	1273.56
101	1418.61	393.232	537.293	251.331	803.187	557.09	529.47
102	1068.75	482.291	595.911	536.868	924.92	819.707	1067.22
103	1246.06	345.486	139.003	367.923	423.403	220.432	1221.11
104	958.787	416.117	718.392	426.698	748.478	284.208	458.721
105	1086.28	560.772	279.748	193.798	938.997	1114.92	554.468
106	251.331	551.884	171.081	401.362	916.101	309.991	502.663
107	981.386	294.87	144.448	356.641	1037.59	349.108	963.783
108	976.774	387.595	422.998	273.863	1009.78	410.794	1171.94
109	1120.63	280.666	347.795	429.901	1042.87	649.522	538.728
110	861.562	302.431	355.436	189.019	841.694	577.793	241.944
111	997.563	365.819	289.786	338.128	929.021	576.852	1401.82
112	1234.17	556.936	247.666	133.977	809.602	587.214	334.815
113	802.724	226.949	299.104	461.64	734.64	354.389	390.607
114	1051.06	335.582	354.389	424.077	618.922	621.64	431.229
115	1147.64	331.986	657.613	358.479	566.654	420.15	945.851
116	972.022	244.296	287.707	825.094	642.976	788.643	1022.24
117	938.632	186.737	153.094	1076.29	869.784	642.71	907.292
118	918.719	128.533	291.849	365.428	695.755	662.765	605.617
119	1200.83	307.863	427.701	753.35	788.715	272.293	854.366
120	1040.45	594.615	752.021	828.827	710.873	710.752	814.951
121	973.461	550.432	492.379	364.175	855.67	635.824	643.065
122	892.202	514.132	150.647	730.113	1069.82	412.737	845.995
123	1241.1	181.458	526.492	607.172	818.835	321.221	649.214
124	916.101	463.432	273.967	299.582	1069.71	731.677	396.418
125	818.521	246.161	224.798	236.327	567.108	552.764	382.548
126	564.987	204.281	265.92	211.701	943.673	555.24	673.29
127	928.528	446.661	635.824	120.972		1033.59	459.903
128	1181.03	332.674	165.821	130.519		1112.49	374.239
129	792.259	588.867	450.738	332.158		295.741	505.385
130	684.03	379.246	578.633	311.463		893.899	1577.07
131	867.513	265.92	181.773	286.213		940.001	623.706
132	591.482	329.393	109.043	206.369		958.34	365.819
133	816.598	204.7	411.489	273.863		839.551	794.6
134	839.79	453.646	489.76	268.487		321.932	413.014
135	665.519	378.114	169.064	347.795		1052.98	327.303
136	765.469	453.898	396.129	428.035		1005.84	310.084
137	984.933	228.83	340.99	594.182		1039.79	829.103
138	887.577	517.346	121.914	249.963		835.832	449.723
139	320.419	212.913	635.149	128.755		634.609	514.188
140	870.506	326.517	373.474	167.365		954.485	656.569
141	732.614	378.114	482.291	201.746		560.211	454.904
142	843.559	406.949	177.959	204.281		573.124	778.318
143	1072.3	505.385	484.125	175.371		366.756	640.527
144	652.858	328.611	416.666	268.167		330.692	498.437
145	755.509	520.321	342.328	175.371		1151.25	605.475
146	862.06	204.141	539.152	260.709		274.8	677.142
147	682.063	226.949	169.064	189.623		1095.45	544.638
148	857.705	247.666	146.804	403.28		379.246	655.523
149	834.463	325.903	344.824	148.93		696.453	556.063
150	991.873	294.87	205.675	378.038		738.095	977.476
151	1138.84	219.262	593.123	129.198		588.43	1307.68
152	1003.62	194.387	808.825	211.836		470.046	812.914
153	982.899	514.354	250.42	213.449		565.897	390.607
154	420.218	405.753	206.369	264.086		682.398	332.76
155	588.187	320.954	375.383	273.863		740.994	385.895
156	1076.74	294.482	529.308	190.375		755.547	1423.05
157	1087.94	331.986	318.989	348.534		559.343	1169.28
158	785.338	182.087	542.06	279.85		447.812	1307.68
159	1090.04	278.93	128.755	243.827		632.308	1123.99
160	1278.13	560.313	146.804	416.117		633.708	756.228
161	353.986	622.238	566.805	397.354		436.172	651.324
162	1273.74	235.479	160.21	211.701		241.116	1075.33
163	946.305	209.12	415.842	151.404		335.838	935.215
164	1272.95	434.662	456.973	167.876		538.462	1279.18
165	828.309	599.259	243.475	381.425		405.753	1258.36
166	653.252	257.51	182.087	288.896		814.951	1024.62
167	945.096	151.404	144.448	105.038		964.583	660.562
168	1086.75	639.991	209.666	281.378		635.284	471.746
169	1006.61	473.62	551.988	348.124		871.064	1272.82
170	1408.76	718.392	438.785	352.854		712.239	1272.66
171	424.01	447.684	453.646	358.24		286.911	1432.08
172	657.787	491.45	585.361	309.991		577.644	1363.48
173	938.997	423.47	383.294	95.637		671.888	365.819
174	1222.72	487.655	600.355	373.245		728.349	982.696
175	828.93	695.755	215.183	347.877		940.001	1093.18
176	1021.26	423.74	654.607	202.877		783.151	987.454
177	853.798	588.478	365.819	248.012		1004.33	961.288
178	995.756	220.432	396.129	393.16		970.727	484.833
179	992.104	578.287	467.608	229.579		1081.43	1039.46
180	1060.07	287.905	505.442	287.905		1064.03	727.76
181	964.998	250.534	407.581	90.729		999.423	338.128
182	767.818	324.761	132.043	367.923		711.877	447.109
183	1059.72	337.197	140.638	399.22		937.657	1126.86
184	948.989	451.119	358.559	189.019		1361.8	757.927
185	737.398	453.709	130.519	123.08		1306.44	1315.92
186	828.689	404.13	342.829	650.094		875.777	1206.13
187	1064.03	467.608	145.434	203.58		390.314	953.766
188	1051.63	307.027	167.876	153.094		507.192	530.602
189	1109.55	244.296	396.922	149.696		1074.93	547.777
190	880.496	345.486	249.391	160.744		614.333	1078.3
191	433.081	336.857	542.113	325.201		1155.29	1339.26
192	1043.77	477.347	299.582	143.455		668.305	710.712
193	942.188	322.996	251.331	320.954		709.988	918.625
194	952.116	157.873	206.369	438.068		427.701	986.644
195	1235.09	366.756	748.821	370.709		1117.69	1107.93
196	1159.73	692.171	317.372	213.851		851.451	1066.07
197	1213.97	310.82	329.653	294.87		642.71	284.61
198	833.641	273.236	359.435	440.865		646.39	308.42
199	1164.51	222.497	176.346	347.795		630.452	564.987
200	1054.88	507.473	181.616	189.17		1049.53	272.188
201	787.954	324.761	304.784	231.932		915.352	1266.6
202	982.899	245.928	484.833	173.898		992.305	441.642
203	1002.71	442.482	273.967	453.709		999.509	493.365
204	1028.18	391.557	182.087	613.168		446.533	505.385
205	571.476	126.4	397.929	243.827		1306.96	789.367
206	593.123	110.23	316.56	206.369		1136.26	1329.6
207	615.402	105.296	542.113	239.092		886.417	385.525
208	686.699	110	599.164	260.38		1342.33	589.74
209	598.83	108.953	294.482	487.772		1067.76	424.482
210	578.633	106	545.424	332.674		1049.75	395.768
211	516.13	109.66	642.976	447.109		363.074	1143.18
212	568.467	92.576	549.08	145.434		711.074	1359.47
213	469.742	110.822	720.855	654.825		846.839	278.827
214	534.627	110.156	218.217	432.817		1030.51	629.181
215	847.244	113.103	483.889	339.814		1073.95	690.683
216	635.194	100	169.064	328.611		1097.46	561.943
217	839.381	111	618.737	431.03		860.733	601.164
218	685.074	109	121.914	408.911		879.782	960.336
219	843.864	103.063	456.785	476.868		477.347	277.285
220	578.781	92	403.847	155.869		470.593	744.649
221	213.851	104.355	374.086	193.65		1165.27	619.106
222	525.188	102.688	287.409	322.996			466.2
223	816.598	95.789		213.851			1247.34
224	498.437	96		257.066			1262.44
225	998.479	92.597		95.637			1030.04
226	274.8	91.885		176.508			771.532
227	937.809	93.094		114.415			530.117
228	718.909	84.78		416.666			303.28
229	970.727	77		146.804			1179.48
230	877.081	84		244.062			1331.04
231	1057.05	90.32		75.985			696.617
232	403.28	95.45		148.93			574.668
233	929.851	103.97		155.869			1015.76
234	870.309	92.833		124.695			529.254
235	249.391	95.258		130.08			628.681
236	617.766	92		262.458			939.028
237	497.232	100		305.907			1287.73
238	565.644	100.565		727.76			954.575
239	708.618	101.574		203.58			944.823
240	942.673	103		77.843			561.943
241	396.418	108.854		44.086			257.066
242	805.745	99		393.45			521.419
243	814.319	106.345		743.612			1273.56
244	388.847	105		154.21			529.47
245	768.227	97.961		220.432			1067.22
246	910.468	103.002		363.232			1221.11
247	817.822	121.612		800.906			458.721
248	749.165	121.983					554.468
249	901.255	112.376					502.663
250	774.674	109.174					963.783
251	881.729	109					1171.94
252	446.341	110.75					538.728
253	1085.44	105.459					241.944
254	663.024	106.351					1401.82
255	551.521	100					334.815
256	740.839	109.663					390.607
257	637.978	114					431.229
258	484.892	114.656					945.851
259	486.775	88.231					1022.24
260	877.57	114.273					907.292
261	447.62	104					605.617
262	591.144	109					854.366
263	923.528	85.6					814.951
264	603.063	111.739					643.065
265	401.86	109					845.995
266	769.603	109.915					649.214
267	426.698	103					396.418
268	460.276	88.667					382.548
269	820.369	106.211					673.29
270	853.831	105.231					459.903
271	954.006	92.426					374.239
272	921.855	98					505.385
273	901.762	83.182					1577.07
274	770.605	98.26					623.706
275	718.313	94.362					365.819
276	907.859	101.5					794.6
277	407.791	100.358					413.014
278	883.187	100.071					327.303
279	752.021	100.653					310.084
280	779.676	102.089					829.103
281	772.531	109.863					449.723
282	820.056	105.775					514.188
283	488.65	105.925					656.569
284	716.998	110.17					454.904
285	575.811	115.364					778.318
286	667.106	113.536					1324.19
287		110.474					1032.04
288		110.245					546.157
289		121.41					584.286
290		110.429					648.024
291		104					437.546
292		106					471.746
293		108.932					1095.45
294		112.688					1151.03
295		129.538					1160.96
296		114.887					1524.35
297		113					1388.42
298							1140.77
299							1123.99
300							918.719
301							693.78
302							1108.24
303							979.433
304							956.399
305							1090.04
306							1229.34
307
root hair length	832.836	303.175	357.161	311.794	737.13	728.385	785.141
ttest to wt1					4.6548e-65
ttest to wt2
	ruler 5 mm
	6453.78
	6489.62
	6494.48
5mm is	6479.29
