# Supplementary material for: The Arabidopsis phosphatase PP2C12 negatively regulates LRX-RALF-FER-mediated cell wall integrity sensing
Source: EMBO J. 2025 Nov 17;45(1):243–60. doi: 10.1038/s44318-025-00614-x (PMC12759080; doi:10.1038/s44318-025-00614-x)
Supplement: Supplementary file 5 — Source data Fig. 3 [file 44318_2025_614_MOESM5_ESM.zip › Fig 3/Fig 3D.xlsx]

## Sheet: Sheet1
		Col				rol23				pp2c12-2					Col, ROL23-GFP				fer-5				fer-5 rol23			fer-4			fer-4 rol23
		mock	RALF1			mock	RALF1			mock	RALF1				mock	RALF1			mock	RALF1			mock	RALF1		mock	RALF1		mock	RALF1
		813.671	257.963	0.3414		920.189	206.311	0.236338		650.661	212.513	0.340431			445.703	334.506	0.627491		652.817	427.926	0.719461		509.416	459.155	0.760349	604.436	662.82	1.10203	635.288	447.876	0.782626
		767.619	202.218	0.267625		851.667	286.556	0.328262		753.5	190.969	0.305919			444.111	365.304	0.685264		546.232	502.371	0.844624		560.55	566.75	0.938524	539.485	519.142	0.863148	639.633	589.21	1.0296
		667.413	294.61	0.389901		747.768	262.076	0.300219		604.649	160.213	0.25665			621.149	296.824	0.556804		638.324	386.86	0.650418		737.697	419.802	0.695182	635.108	605.88	1.00736	577.451	536.343	0.937214
		760.021	292.443	0.387033		1070.12	273.166	0.312923		528.113	133.345	0.213609			480.589	335.625	0.62959		598.589	420.792	0.707467		702.037	392.45	0.649887	625.139	600.708	0.998763	633.531	447.766	0.782434
		802.299	218.356	0.288983		894.788	280.487	0.32131		614.562	341.233	0.546631			673.874	321.135	0.602408		585.08	377.355	0.634437		531.392	406.873	0.673772	684.378	537.678	0.893967	332.265	492.75	0.861039
		722.594	279.984	0.370544		753.154	230.296	0.263814		594	229.815	0.368147				352.27	0.660814		547.679	403.096	0.677715		582.151	487.297	0.806952	520.166	613.716	1.02039	615.473	477.443	0.834292
	ave	755.603		0.340914		872.948		0.293811		624.247		0.338564			533.085		0.627062		594.787		0.705687		603.874		0.754111	601.452		0.980944	572.274		0.8712
