# Supplementary material for: The Arabidopsis phosphatase PP2C12 negatively regulates LRX-RALF-FER-mediated cell wall integrity sensing
Source: EMBO J. 2025 Nov 17;45(1):243–60. doi: 10.1038/s44318-025-00614-x (PMC12759080; doi:10.1038/s44318-025-00614-x)
Supplement: Supplementary file 5 — Source data Fig. 3 [file 44318_2025_614_MOESM5_ESM.zip › Fig 3/Fig 3E.xlsx]

## Sheet: Sheet1
fer-4			fer-4 rol23 pch2 pch3			fer-5			fer-5 rol23 pch2 pch3			Col			rol23 pch2 pch3
mock			mock			mock			mock			mock			mock
278.944	268.557	0.963788	283.84	281.871	1.12328	250.242	231.506	0.756743	248.301	125.981	0.554787	371.456	135.482	0.410578	270.669	115.871	0.483607
261.35	258.324	0.927064	229.918	267.453	1.06583	320.851	267.458	0.874262	220.316	106.671	0.469751	368.944	124.944	0.378643	204.78	92.649	0.386686
284.27	264.924	0.95075	253.134	238.575	0.950744	326.669	245.429	0.802254	242.372	130.389	0.574199	335.687	120.944	0.366521	206.242	82.538	0.344486
283.908	306.714	1.10072	256.632	215.763	0.859836	312.944	257.502	0.841718	185.038	97.703	0.430259	323.691	139.817	0.423716	277.644	93.889	0.391861
286.306	254.078	0.911826	223.746	264.561	1.0543	326.652	249.579	0.815819	260.893	134.227	0.591101	295.731	114.099	0.345777	231.135	103.859	0.433473
302.518	361.871	1.29867	280.518	247.76	0.987347	297.724	236.211	0.772122	227.828	106.093	0.467206	328.154	142.617	0.432201	287.626	119.241	0.497672
251.318	326.209	1.17069	208.131	268.131	1.06853	346.573	234.802	0.767517	210.656	122.224	0.538243	315.777	144.244	0.437132	206.751	127.047	0.530252
251.836	278.853	1.00074	247.593	273.54	1.09008	224.324	226.503	0.740389	243.401	111.626	0.491572	304.131	137.889	0.417873	221.649	108.135	0.451319
286.409	316.71	1.1366	274.179	288.556	1.14992	306.374	221.489	0.723999	205.995	102.231	0.450199	347.135	145.298	0.440326	210.5	100	0.417366
259.187	288.038	1.0337	227.314	244.113	0.972813	294.592	219.891	0.718776	244.667	125.531	0.552806	317.969	141.593	0.429098	307.556	111.76	0.466449
288.426	306.333	1.09936	259.692	290.774	1.15876	328.475	248.647	0.812773	223.907	93.803	0.413084	353.2	164.854	0.49959	210.927	112.361	0.468957
309.296	288.234	1.0344	266.524	301.262	1.20056	335.672	265.593	0.868166	211.583	111.76	0.492162	297.865	118.538	0.35923	239.692	129.445	0.54026
278.647		1.05236	250.935		1.05683	305.924		0.791211	227.08		0.502114	329.978		0.411724	239.598		0.451032
