# Supplementary material for: The Arabidopsis phosphatase PP2C12 negatively regulates LRX-RALF-FER-mediated cell wall integrity sensing
Source: EMBO J. 2025 Nov 17;45(1):243–60. doi: 10.1038/s44318-025-00614-x (PMC12759080; doi:10.1038/s44318-025-00614-x)
Supplement: Supplementary file 6 — Source data Fig. 4 [file 44318_2025_614_MOESM6_ESM.zip]

Archive with 14 entries (13 files):
- Fig 4/Fig 4B/
- Fig 4/Fig 4B/Col_2.png
- Fig 4/Fig 4B/lrx1 rol23, PP2C12dead-GFP T2_1.tif
- Fig 4/Fig 4B/lrx1 rol23, PP2C12dead-GFP T2_2.tif
- Fig 4/Fig 4B/lrx1 rol23, PP2C12-GFP T2_1.png
- Fig 4/Fig 4B/lrx1 rol23, PP2C12-GFP T2_4.tif
- Fig 4/Fig 4B/lrx1 rol23_2.tif
- Fig 4/Fig 4B/lrx1_3.tif
- Fig 4/Fig 4C.jpg
- Fig 4/Fig 4C.psd
- Fig 4/Fig 4D and E.xlsx
- Fig 4/Fig 4F immunoblot.jpg
- Fig 4/Fig 4F immunoblot.psd
- Fig 4/Fig 4F PDF.xlsx
