# Supplementary material for: The Arabidopsis phosphatase PP2C12 negatively regulates LRX-RALF-FER-mediated cell wall integrity sensing
Source: EMBO J. 2025 Nov 17;45(1):243–60. doi: 10.1038/s44318-025-00614-x (PMC12759080; doi:10.1038/s44318-025-00614-x)
Supplement: Supplementary file 6 — Source data Fig. 4 [file 44318_2025_614_MOESM6_ESM.zip › Fig 4/Fig 4D and E.xlsx]

## Sheet: Sheet1
		Col	lrx1	lrx1 rol23	lrx1 rol23 p23:R23-GFP T2.6	GK75	lrx1 rol23 p23:R23-GFP T2.6.2	lrx1 rol23 p23:R23 DN-GFP	lrx1 rol23 p23:R23 DN-GFP
	deformed	3	120	19	91	104	102	39	20
	elongation	99	106	113	102	61	102	201	149
	elongation	0.970588	0.469027	0.856061	0.528497	0.369697	0.5	0.8375	0.881657
	deformed	0.0294118	0.530973	0.143939	0.471503	0.630303	0.5	0.1625	0.118343
	actual value
		Col	lrx1	lrx1 rol23	lrx1 rol23 PP2C12-GFP T2.1	lrx1 rol23 PP2C12-GFP T2-2	lrx1 rol23 PP2C12-GFP T2-4	lrx1 rol23 PP2C12dead-GFP T2-1	lrx1 rol23 PP2C12dead-GFP T2-2
	1	1069.38	344.617	599.479	616.888	325.742	172.142	768.858	732.466
	2	928.129	331.46	462.106	416.283	389.95	212.147	706.482	654.215
	3	561.451	406.398	605.307	318.876	206.486	300.079	585.436	809.885
	4	608.914	367.103	485.008	584.426	174.533	420.844	583.067	406.424
	5	621.857	250.196	706.846	164.407	232.684	332.337	448.699	977.833
	6	805.369	316.83	637.312	287.035	81.008	101.26	829.874	511.226
	7	454.264	363.745	577.546	163.651	162.016	376.275	394.07	682.747
	8	795.351	196.428	421.236	140.288	146.733	157.773	677.816	807.613
	9	419.127	175.429	663.093	364.074	83.399	361.731	731.992	894.129
	10	675.935	164.784	512.725	182.268	40.504	111.386	715.796	427.467
	11	931.814	205.919	344.948	254.256	147.916	541.274	318.283	548.414
	12	473.635	476.464	524.48	237.868	131.638	255.873	561.324	690.96
	13	533.039	111.386	409.809	192.297	255.541	123.903	771.273	250.546
	14	894.632	169.188	601.885	335.802	138.4	103.651	795.057	736.21
	15	857.548	151.89	447.948	211.536	392.379	85.977	516.753	255.541
	16	725.558	306.027	533.503	289.206	81.008	327.459	384.775	529.984
	17	601.804	390.975	412.859	315.55	280.591	420.687	766.953	674.015
	18	865.468	485.027	468.808	418.723	194.785	185	881.962	599.489
	19	803.809	294.136	283.529	409.406	212.082	405.247	855.747	627.145
	20	789.374	192.726	238.716	182.034	143.779	528.203	643.712	584.048
	21	716.265	679.808	550.794	136.419	83.399	267.45	756.366	704.648
	22	352.501	593.156	611.819	185.698	501.587	466.776	612.91	839.292
	23	600.408	563.837	381.057	124.619	121.512	276.313	542.288	949.155
	24	410.452	740.908	795.828	133.372	333.743	396.335	755.257	467.58
	25	345.7	335.135	763.493	288.473	191.839	417.867	769.439	496.488
	26	330.096	428.762	329.117	707.09	272.569	411.653	677.766	491.986
	27	483.243	339.128	798.845	303.781	117.81	141.853	610.518	840.419
	28	446.687	262.307	607.561	315.55	249.637	172.142	688.271	594.707
	29	514.785	160.653	883.656	370.653	153.534	275.046	882.588	659.762
	30	679.031	101.26	476.443	236.836	108.389	214.333	754.636	660.847
	31	319.207	135.01	622.617	216.772	298.388	459.249	389.063	552.966
	32	886.836	564.022	734.677	184.659	250.196	141.764	619.433	799.059
	33	714.614	468.171	554.338	255.905	304.139	158.641	710.871	838.866
	34	581.664	463.651	649.367	113.777	344.451	255.837	679.339	808.981
	35	818.196	213.778	467.44	241.707	279.89	148.377	534.174	597.943
	36	722.754	346.675	471.474	151.118	224.899	151.092	340.514	730.605
	37	1030.2	154.281	491.578	262.221	117.008	342.668	388.823	354.092
	38	738.834	295.741	217.914	240.22	111.386	283.217	650.48	852.367
	39	511.231	141.764	341.112	232.341	121.512	174.328	342.236	583.027
	40	896.11	155.624	311.101	119.463	81.008	198.579	765.951	639.099
	41	767.231	365.863	509.588	84.102	54.614	111.386	533.45	703.355
	42	842.741	270.74	615.224	97.745	269.488	226.953	787.015	567.159
	43	819.792	586.996	565.776	134.029	91.929	212.646	745.597	586.488
	44	972.063	236.932	552.907	219.012	182.924	113.777	799.471	700.435
	45	676.585	361.335	438.254	154.32	156.061	131.638	590.245	663.505
	46	789.681	453.612	362.679	695.16	187.237	196.428	603.3	710.295
	47	968.908	288.809	657.964	254.794	110.263	112.897	708.202	910.679
	48	1053.36	226.806	346.784	171.019	183.37	81.008	793.673	725.233
	49	725.867	260.471	563.279	486.116	103.979	294.188	619.904	892.38
	50	694.182	232.729	265.261	296.592	22.642	214.613	659.751	762.046
	51	933.441	166.251	296.045	182.268	177.111	144.356	541.46	570.357
	52	796.342	172.142	415.167	199.436	125.209	219.967	899.046	929.501
	53	756.23	121.512	660.394	164.255	65.725	280.671	882.288	845.152
	54	599.666	81.008	731.129	416.48	84.877	177.111	929.913	656.04
	55	703.21	166.797	608.291	188.179	146.047	68.116	844.92	680.087
	56	729.585	251.839	794.289	149.124	114.933	125.546	787.555	728.886
	57	759.365	301.181	652.177	251.394	94.717	265.179	553.579	743.628
	58	494.824	495.637	595.881	168.603	169.618	277.449	822.112	568.066
	59	479.16	182.222	826.231	144.613	306.282	187.049	725.752	729.71
	60	244.019	274.176	497.689	193.237	283.189	571.918	638.882	653.779
	61	628.214	198.989	827.613	406.684	233.44	587.53	551.041	779.614
	62	686.986	141.669	727.882	501.031		558.805	861.254	773.829
	63	396.397	193.876	779.891	178.566		247.558	560.335	693.367
	64	764.699	174.533	683.261	141.764		214.29	885.653	802.949
	65	692.59	169.376	455.671	654.405		93.525	819.885	692.501
	66	670.521	175.429	522.741	423.041		80.023	871.216	696.721
	67	503.817	224.04	792.237	274.613		326.727	702.204	456.679
	68	414.751	246.311	548.981	437.19		344.285	873.182	634.386
	69	438.945	146.169	334.409	382.477		263.592	827.313	760.176
	70	552.329	322.87	307.814	453.218		175.279	869.118	613.62
	71	375.507	247.614	690.722	209.036		260.793	966.654	409.975
	72	727.259	140.265	376.956	406.202		315.051	791.048	430.491
	73	430.782	150.105	255.292	351.177		191.22	847.916	348.852
	74	263.062	224.416	541.274	234.707		215.369	699.985	848.346
	75	256.064	136.607	587.023	219.954		268.057	465.799	563.987
	76	386.764	284.176	581.758	184.426		194.785	815.804	727.066
	77	473.864	245.597	704.584	183.685		143.084	660.285	778.244
	78	453.461	282.905	548.52	462.566		204.164	432.636	763.126
	79	806.914	222.685	380.681	311.101		273.403	536.796	914.486
	80	853.556	211.638	546.574	154.635		265.538	442.215	562.504
	81	560.218	194.696	741.334	195.126		396.558	668.252	631.203
	82	722.663	113.978	366.498	600.776		360.088	779.635	830.664
	83	928.29	121.512	414.877	148.936		424.878	598.584	687.615
	84	462.573	199.118	789.498	243.025		183.912	698.902	418.624
	85	543.163	204.51	360.143	245.616		517.348	854.289	697.538
	86	374.663	177.819	428.717	154.281		313.693	777.733	786.354
	87	469.831	121.512	346.114	179.502		195.305	1005.34	800.436
	88	810.708	111.386	348.074	125.546		101.26	899.483	809.855
	89	888.834	107.684	353.317	70.882		103.651	586.582	580.435
	90	698.947	568.701	543.078	141.764		226.806	434.919	879.106
	91	791.445	526.439	768.747	202.52		284.77	471.516	821.762
	92	741.501	507.368	758.025	121.512		545.826	680.468	290.849
	93	792.576	338.725	529.035	151.89		412.346	716.485	530.915
	94	631.017	474.013	749.39	153.885		616.195	570.046	543.779
	95	312.783	244.943	733.6	126.293		173.308	834.117	676.717
	96	895.144	274.013	548.171	186.302		244.668	629.419	753.861
	97	741.59	149.968	609.505	179.642		168.767	969.799	442.116
	98	836.454	198.819	636.306	231.925		264.692	639.141	598.783
	99	625.008	164.407	756.022	479.581		212.646	412.722	950.941
	100		200.41	868.235	516.165		344.935	945.919	630.411
	101		200.8	569.22	175.723		269.701	816.237	591.151
	102		229.944	473.932	497.346		91.134	692.565	659.848
	103		152.031	677.79				649.546	816.122
	104		103.651	633.558				641.871	566.264
	105		150.033	419.72				821.713	284.185
	106		77.494	774.418				492.8	298.181
	107			321.756				699.863	485.772
	108			416.295				668.158	639.221
	109			608.019				508.115	631.587
	110			636.529				774.783	397.681
	111			521.626				696.088	366.023
	112			452.991				649.378	312.595
	113			315.286				778.082	309.45
	114							663.097	131.915
	115							897.76	884.369
	116							820.636	761.099
	117							732.006	612.707
	118							713.258	875.037
	119							598.035	892.186
	120							721.685	826.21
	121							622.517	823.667
	122							774.507	627.116
	123							747.658	898.583
	124							656.412	894.567
	125							707.029	752.689
	126							455.943	911.048
	127							647.51	917.325
	128							681.136	889.295
	129							344.285	937.37
	130							480.892	878.131
	131							419.136	767.786
	132							497.161	645.668
	133							582.686	861.579
	134							503.382	478.813
	135							731.347	861.238
	136							584.749	783.131
	137							451.49	436.192
	138							657.87	895.222
	139							908.194	846.37
	140							658.948	534.988
	141							737.766	632.024
	142							889.54	329.08
	143							787.445	505.906
	144							872.389	498.926
	145							665.995	208.557
	146							524.574	192.394
	147							674.137	318.553
	148							701.864	411.868
	149							733.327	371.162
	150							819.922
	151							607.112
	152							550.941
	153							795.48
	154							764.695
	155							292.946
	156							766.257
	157							723.679
	158							675.727
	159							794.237
	160							713.378
	161							402.093
	162							609.247
	163							640.866
	164							695.727
	165							667.551
	166							495.502
	167							760.156
	168							170.09
	169							196.428
	170							489.142
	171							311.635
	172							419.201
	173							386.3
	174							357.425
	175							239.323
	176							717.858
	177							602.713
	178							256.528
	179							376.429
	180							390.796
	181							232.899
	182							443.818
	183							195.284
	184							444.88
	185							154.012
	186							774.294
	187							681.185
	188							831.996
	189							610.712
	190							392.51
	191							632.782
	192							810.756
	193							640.969
	194							762.001
	195							654.198
	196							200.52
	197							172.142
	198							415.87
	199							659.515
	200							595.145
	201							369.916
