# Supplementary material for: The Arabidopsis phosphatase PP2C12 negatively regulates LRX-RALF-FER-mediated cell wall integrity sensing
Source: EMBO J. 2025 Nov 17;45(1):243–60. doi: 10.1038/s44318-025-00614-x (PMC12759080; doi:10.1038/s44318-025-00614-x)
Supplement: Supplementary file 6 — Source data Fig. 4 [file 44318_2025_614_MOESM6_ESM.zip › Fig 4/Fig 4F PDF.xlsx]

## Sheet: Plate 1 - Sheet1
Software Version	3.14.03
Experiment File Path:	C:\Users\QIAxcel\Desktop\chringli\NoName_250410_141123 600nm.xpt
Protocol File Path:
Plate Number	Plate 1
Date	2025-04-10
Time	14:10:11
Reader Type:	Synergy H1
Reader Serial Number:	23011024
Reading Type	Reader
Procedure Details
Plate Type	96 WELL PLATE (Use plate lid)
Eject plate on completion
Read	Absorbance Endpoint
	Full Plate
	Wavelengths: 630
	Read Speed: Normal, Delay: 100 msec, Measurements/Data Point: 8
600
Actual Temperature:	25.6
																					P12_1	0.2338
		1	2	3	4	5	6	7	8	9	10	11	12			7	8	9			P12_2	0.2576
	A									0.1205	0.0524			630				no P12_1			P12_3	0.31
	B								0.3073	0.1191	0.048			630			P12_4	noP12_2			P12_4	0.2726
	C								0.4018	0.1191	0.0462			630			rol23+P12_1	no phosph_1			rol23_3	0.1082
	D								0.3752	0.1197	0.6647			630			rol23+P12_2	no phosph_2	std 1000		rol23_2	0.1085
	E								0.4009	0.1219	0.3691			630			rol23+P12_3	no phosph_3	std 500		rol23_1	0.125
	F							0.2681	0.1206	0.1275	0.1767			630		P12_1	rol23_3	5 uL rol23_3	std 200		5 uL rol23_3	0.1122
	G							0.2915	0.1214	0.1292	0.1376			630		P12_2	rol23_2	5 uL rol23_2	std 100		5 uL rol23_2	0.1137
	H							0.3469	0.1388	0.1289	0.1146			630		P12_3	rol23_1	5 uL rol23_1	std 0		5 uL rol23_1	0.1129
																					rol23+P12_1	0.3586
									region of PP2C12 value		region of rol23 value										rol23+P12_2	0.3373
						data of April 10_2025			500 pMol	0.3691	100 pmol	0.1376									rol23+P12_3	0.3642
						standard curve			200 pMol	-0.1767	0 pmol	-0.1146									no phosph_1	0.1072
						0	0.1146		difference	0.1924	difference	0.023									no phosph_2	0.107
						100	0.1376		difference per pmol/100	0.000641333	difference per pmol/100	0.00023									no phosph_3	0.1086
						200	0.1767			300		100									no P12_1	0.1056
						500	0.3691														no P12_2	0.1049
						1000	0.6647
									PP2C12	difference to 200 pmol	pmol released		ROL23	difference to 0 pmol	pmol released		5 x ROL23	difference to 0 pmol	pmol released		no phosphatase	difference to 0 pmol	pmol released		rol23 + PP2C12	difference to 0 pmol	pmol released		PP2C12 no MnCl2	difference to 0 pmol	pmol released
									0.2681	0.0914	342.516		0.1206	0.006	26.087		0.1275	0.0129	56.087		0.1191	0.0045	19.5652		0.4018	0.2251	550.988		0.1205	0.0059	25.6522
									0.2915	0.1148	379.002		0.1214	0.0068	29.5652		0.1292	0.0146	63.4783		0.1197	0.0051	22.1739		0.3752	0.1985	509.511		0.1191	0.0045	19.5652
									0.3469	0.1702	465.385		0.1388	0.0242	105.217		0.1289	0.0143	62.1739		0.1219	0.0073	31.7391		0.4009	0.2242	549.584
									0.3073	0.1306	403.638
										mean	397.635			mean	53.6232			mean	60.5797			mean	24.4928			mean	536.694			mean	22.6087
										stdev	51.6765			stdev	44.7157			stdev	3.94512			stdev	6.40967			stdev	23.5516			stdev	4.30413
																					values with "no phosphatase" deduced
																					PP2C12	rol23	5 x rol23
																					319.907	3.47826	33.4783
																					356.393	6.95652	40.8696
																					442.776	82.6087	39.5652
																					381.03
																				mean	375.026	31.0145	37.971
																				stdev	51.6765	44.7157	3.94512
																					T-test	0.00025593	0.801653
