# Supplementary material for: The Arabidopsis phosphatase PP2C12 negatively regulates LRX-RALF-FER-mediated cell wall integrity sensing
Source: EMBO J. 2025 Nov 17;45(1):243–60. doi: 10.1038/s44318-025-00614-x (PMC12759080; doi:10.1038/s44318-025-00614-x)
Supplement: Supplementary file 7 — Source data Fig. 5 [file 44318_2025_614_MOESM7_ESM.zip]

Archive with 146 entries (132 files):
- Fig 5/Fig 5A/
- Fig 5/Fig 5A/Arab anti-GFP lower panel.jpg
- Fig 5/Fig 5A/Arab anti-GFP lower panel.psd
- Fig 5/Fig 5A/Arab anti-GFP top panel.jpg
- Fig 5/Fig 5A/Arab anti-GFP top panel.psd
- Fig 5/Fig 5A/Arab FLAG top panel copy.jpg
- Fig 5/Fig 5A/Arab FLAG top panel.psd
- Fig 5/Fig 5A/Arab FLAG top panel.Tif
- Fig 5/Fig 5B/
- Fig 5/Fig 5B/N benth anti-FLAG top panel.jpg
- Fig 5/Fig 5B/N benth anti-FLAG top panel.psd
- Fig 5/Fig 5B/N benth anti-GFP lower panel.jpg
- Fig 5/Fig 5B/N benth anti-GFP lower panel.psd
- Fig 5/Fig 5B/N benth anti-GFP top panel.jpg
- Fig 5/Fig 5B/N benth anti-GFP top panel.psd
- Fig 5/Fig 5C/
- Fig 5/Fig 5C/1.2_FER YCE+ROL23 YNE/
- Fig 5/Fig 5C/1.2_FER YCE+ROL23 YNE/Image002_000.tif
- Fig 5/Fig 5C/1.2_FER YCE+ROL23 YNE/Image002_000_ch00.tif
- Fig 5/Fig 5C/1.2_FER YCE+ROL23 YNE/Image002_000_ch01.tif
- Fig 5/Fig 5C/1.2_FER YCE+ROL23 YNE/Image004.tif
- Fig 5/Fig 5C/1.2_FER YCE+ROL23 YNE/Image004_ch00.tif
- Fig 5/Fig 5C/1.2_FER YCE+ROL23 YNE/Image004_ch01.tif
- Fig 5/Fig 5C/1.2_FER YCE+ROL23 YNE/Image005.tif
- Fig 5/Fig 5C/1.2_FER YCE+ROL23 YNE/Image005_ch00.tif
- Fig 5/Fig 5C/1.2_FER YCE+ROL23 YNE/Image005_ch01.tif
- Fig 5/Fig 5C/1.2_FER YCE+ROL23 YNE/Image006.tif
- Fig 5/Fig 5C/1.2_FER YCE+ROL23 YNE/Image006_ch00.tif
- Fig 5/Fig 5C/1.2_FER YCE+ROL23 YNE/Image006_ch01.tif
- Fig 5/Fig 5C/1.2_FER YCE+ROL23 YNE/Image007.tif
- Fig 5/Fig 5C/1.2_FER YCE+ROL23 YNE/Image007_ch00.tif
- Fig 5/Fig 5C/1.2_FER YCE+ROL23 YNE/Image007_ch01.tif
- Fig 5/Fig 5C/1.2_FER YCE+ROL23 YNE/MetaData/
- Fig 5/Fig 5C/1.2_FER YCE+ROL23 YNE/MetaData/Image002_000.xml
- Fig 5/Fig 5C/1.2_FER YCE+ROL23 YNE/MetaData/Image002_000_Properties.xml
- Fig 5/Fig 5C/1.2_FER YCE+ROL23 YNE/MetaData/Image002_000_Properties_CIP_HWS3.xsl
- Fig 5/Fig 5C/1.2_FER YCE+ROL23 YNE/MetaData/Image004.xml
- Fig 5/Fig 5C/1.2_FER YCE+ROL23 YNE/MetaData/Image004_Properties.xml
- Fig 5/Fig 5C/1.2_FER YCE+ROL23 YNE/MetaData/Image004_Properties_CIP_HWS3.xsl
- Fig 5/Fig 5C/1.2_FER YCE+ROL23 YNE/MetaData/Image005.xml
- Fig 5/Fig 5C/1.2_FER YCE+ROL23 YNE/MetaData/Image005_Properties.xml
- Fig 5/Fig 5C/1.2_FER YCE+ROL23 YNE/MetaData/Image005_Properties_CIP_HWS3.xsl
- Fig 5/Fig 5C/1.2_FER YCE+ROL23 YNE/MetaData/Image006.xml
- Fig 5/Fig 5C/1.2_FER YCE+ROL23 YNE/MetaData/Image006_Properties.xml
- Fig 5/Fig 5C/1.2_FER YCE+ROL23 YNE/MetaData/Image006_Properties_CIP_HWS3.xsl
- Fig 5/Fig 5C/1.2_FER YCE+ROL23 YNE/MetaData/Image007.xml
- Fig 5/Fig 5C/1.2_FER YCE+ROL23 YNE/MetaData/Image007_Properties.xml
- Fig 5/Fig 5C/1.2_FER YCE+ROL23 YNE/MetaData/Image007_Properties_CIP_HWS3.xsl
- Fig 5/Fig 5C/1.2_FER YCE+ROL23 YNE/MetaData/LeicaLogo.jpg
- Fig 5/Fig 5C/2.1_Iti6b YNE+ROL23 YCE/
- Fig 5/Fig 5C/2.1_Iti6b YNE+ROL23 YCE/11.tif
- Fig 5/Fig 5C/2.1_Iti6b YNE+ROL23 YCE/11_ch00.tif
- Fig 5/Fig 5C/2.1_Iti6b YNE+ROL23 YCE/11_ch01.tif
- Fig 5/Fig 5C/2.1_Iti6b YNE+ROL23 YCE/7.tif
- Fig 5/Fig 5C/2.1_Iti6b YNE+ROL23 YCE/7_ch00.tif
- Fig 5/Fig 5C/2.1_Iti6b YNE+ROL23 YCE/7_ch01.tif
- Fig 5/Fig 5C/2.1_Iti6b YNE+ROL23 YCE/Figure 3/
- Fig 5/Fig 5C/2.1_Iti6b YNE+ROL23 YCE/Figure 3/11.tif
- Fig 5/Fig 5C/2.1_Iti6b YNE+ROL23 YCE/Figure 3/11_ch00.tif
- Fig 5/Fig 5C/2.1_Iti6b YNE+ROL23 YCE/Figure 3/11_ch01.tif
- Fig 5/Fig 5C/2.1_Iti6b YNE+ROL23 YCE/Figure 3/7.tif
- Fig 5/Fig 5C/2.1_Iti6b YNE+ROL23 YCE/Figure 3/7_ch00.tif
- Fig 5/Fig 5C/2.1_Iti6b YNE+ROL23 YCE/Figure 3/7_ch01.tif
- Fig 5/Fig 5C/2.1_Iti6b YNE+ROL23 YCE/MetaData/
- Fig 5/Fig 5C/2.1_Iti6b YNE+ROL23 YCE/MetaData/11.xml
- Fig 5/Fig 5C/2.1_Iti6b YNE+ROL23 YCE/MetaData/11_Properties.xml
- Fig 5/Fig 5C/2.1_Iti6b YNE+ROL23 YCE/MetaData/11_Properties_CIP_HWS3.xsl
- Fig 5/Fig 5C/2.1_Iti6b YNE+ROL23 YCE/MetaData/7.xml
- Fig 5/Fig 5C/2.1_Iti6b YNE+ROL23 YCE/MetaData/7_000.xml
- Fig 5/Fig 5C/2.1_Iti6b YNE+ROL23 YCE/MetaData/7_000_Properties.xml
- Fig 5/Fig 5C/2.1_Iti6b YNE+ROL23 YCE/MetaData/7_000_Properties_CIP_HWS3.xsl
- Fig 5/Fig 5C/2.1_Iti6b YNE+ROL23 YCE/MetaData/7_Properties.xml
- Fig 5/Fig 5C/2.1_Iti6b YNE+ROL23 YCE/MetaData/7_Properties_CIP_HWS3.xsl
- Fig 5/Fig 5C/2.1_Iti6b YNE+ROL23 YCE/MetaData/Image007.xml
- Fig 5/Fig 5C/2.1_Iti6b YNE+ROL23 YCE/MetaData/Image007_Properties.xml
- Fig 5/Fig 5C/2.1_Iti6b YNE+ROL23 YCE/MetaData/Image007_Properties_CIP_HWS3.xsl
- Fig 5/Fig 5C/2.1_Iti6b YNE+ROL23 YCE/MetaData/LeicaLogo.jpg
- Fig 5/Fig 5C/3.2_Iti6b YCE _ROL23 YNE/
- Fig 5/Fig 5C/3.2_Iti6b YCE _ROL23 YNE/Figure3/
- Fig 5/Fig 5C/3.2_Iti6b YCE _ROL23 YNE/Figure3/Image002_000.tif
- Fig 5/Fig 5C/3.2_Iti6b YCE _ROL23 YNE/Figure3/Image002_000_ch00.tif
- Fig 5/Fig 5C/3.2_Iti6b YCE _ROL23 YNE/Figure3/Image002_000_ch01.tif
- Fig 5/Fig 5C/3.2_Iti6b YCE _ROL23 YNE/Image001.tif
- Fig 5/Fig 5C/3.2_Iti6b YCE _ROL23 YNE/Image001_000.tif
- Fig 5/Fig 5C/3.2_Iti6b YCE _ROL23 YNE/Image001_000_ch00.tif
- Fig 5/Fig 5C/3.2_Iti6b YCE _ROL23 YNE/Image001_000_ch01.tif
- Fig 5/Fig 5C/3.2_Iti6b YCE _ROL23 YNE/Image001_ch00.tif
- Fig 5/Fig 5C/3.2_Iti6b YCE _ROL23 YNE/Image001_ch01.tif
- Fig 5/Fig 5C/3.2_Iti6b YCE _ROL23 YNE/Image002_000.tif
- Fig 5/Fig 5C/3.2_Iti6b YCE _ROL23 YNE/Image002_000_ch00.tif
- Fig 5/Fig 5C/3.2_Iti6b YCE _ROL23 YNE/Image002_000_ch01.tif
- Fig 5/Fig 5C/3.2_Iti6b YCE _ROL23 YNE/Image003.tif
- Fig 5/Fig 5C/3.2_Iti6b YCE _ROL23 YNE/Image003_ch00.tif
- Fig 5/Fig 5C/3.2_Iti6b YCE _ROL23 YNE/Image003_ch01.tif
- Fig 5/Fig 5C/3.2_Iti6b YCE _ROL23 YNE/Image005.tif
- Fig 5/Fig 5C/3.2_Iti6b YCE _ROL23 YNE/Image005_ch00.tif
- Fig 5/Fig 5C/3.2_Iti6b YCE _ROL23 YNE/Image005_ch01.tif
- Fig 5/Fig 5C/3.2_Iti6b YCE _ROL23 YNE/MetaData/
- Fig 5/Fig 5C/3.2_Iti6b YCE _ROL23 YNE/MetaData/Image001.xml
- Fig 5/Fig 5C/3.2_Iti6b YCE _ROL23 YNE/MetaData/Image001_000.xml
- Fig 5/Fig 5C/3.2_Iti6b YCE _ROL23 YNE/MetaData/Image001_000_Properties.xml
- Fig 5/Fig 5C/3.2_Iti6b YCE _ROL23 YNE/MetaData/Image001_000_Properties_CIP_HWS3.xsl
- Fig 5/Fig 5C/3.2_Iti6b YCE _ROL23 YNE/MetaData/Image001_Properties.xml
- Fig 5/Fig 5C/3.2_Iti6b YCE _ROL23 YNE/MetaData/Image001_Properties_CIP_HWS3.xsl
- Fig 5/Fig 5C/3.2_Iti6b YCE _ROL23 YNE/MetaData/Image002_000.xml
- Fig 5/Fig 5C/3.2_Iti6b YCE _ROL23 YNE/MetaData/Image002_000_Properties.xml
- Fig 5/Fig 5C/3.2_Iti6b YCE _ROL23 YNE/MetaData/Image002_000_Properties_CIP_HWS3.xsl
- Fig 5/Fig 5C/3.2_Iti6b YCE _ROL23 YNE/MetaData/Image003.xml
- Fig 5/Fig 5C/3.2_Iti6b YCE _ROL23 YNE/MetaData/Image003_Properties.xml
- Fig 5/Fig 5C/3.2_Iti6b YCE _ROL23 YNE/MetaData/Image003_Properties_CIP_HWS3.xsl
- Fig 5/Fig 5C/3.2_Iti6b YCE _ROL23 YNE/MetaData/Image005.xml
- Fig 5/Fig 5C/3.2_Iti6b YCE _ROL23 YNE/MetaData/Image005_Properties.xml
- Fig 5/Fig 5C/3.2_Iti6b YCE _ROL23 YNE/MetaData/Image005_Properties_CIP_HWS3.xsl
- Fig 5/Fig 5C/3.2_Iti6b YCE _ROL23 YNE/MetaData/LeicaLogo.jpg
- Fig 5/Fig 5C/6.1_FER YNE +ROL23 YCE/
- Fig 5/Fig 5C/6.1_FER YNE +ROL23 YCE/12_ch00.tif
- Fig 5/Fig 5C/6.1_FER YNE +ROL23 YCE/12_ch01.tif
- Fig 5/Fig 5C/6.1_FER YNE +ROL23 YCE/13_ch00.tif
- Fig 5/Fig 5C/6.1_FER YNE +ROL23 YCE/13_ch01.tif
- Fig 5/Fig 5C/6.1_FER YNE +ROL23 YCE/14.tif
- Fig 5/Fig 5C/6.1_FER YNE +ROL23 YCE/14_ch00.tif
- Fig 5/Fig 5C/6.1_FER YNE +ROL23 YCE/14_ch01.tif
- Fig 5/Fig 5C/6.1_FER YNE +ROL23 YCE/15.tif
- Fig 5/Fig 5C/6.1_FER YNE +ROL23 YCE/15_ch00.tif
- Fig 5/Fig 5C/6.1_FER YNE +ROL23 YCE/15_ch01.tif
- Fig 5/Fig 5C/6.1_FER YNE +ROL23 YCE/Figure 3/
- Fig 5/Fig 5C/6.1_FER YNE +ROL23 YCE/Figure 3/14.tif
- Fig 5/Fig 5C/6.1_FER YNE +ROL23 YCE/Figure 3/14_ch00.tif
- Fig 5/Fig 5C/6.1_FER YNE +ROL23 YCE/Figure 3/14_ch01.tif
- Fig 5/Fig 5C/6.1_FER YNE +ROL23 YCE/Figure 3/15.tif
- Fig 5/Fig 5C/6.1_FER YNE +ROL23 YCE/Figure 3/15_ch00.tif
- Fig 5/Fig 5C/6.1_FER YNE +ROL23 YCE/Figure 3/15_ch01.tif
- Fig 5/Fig 5C/6.1_FER YNE +ROL23 YCE/MetaData/
- Fig 5/Fig 5C/6.1_FER YNE +ROL23 YCE/MetaData/12.xml
- Fig 5/Fig 5C/6.1_FER YNE +ROL23 YCE/MetaData/12_Properties.xml
- Fig 5/Fig 5C/6.1_FER YNE +ROL23 YCE/MetaData/12_Properties_CIP_HWS3.xsl
- Fig 5/Fig 5C/6.1_FER YNE +ROL23 YCE/MetaData/13.xml
- Fig 5/Fig 5C/6.1_FER YNE +ROL23 YCE/MetaData/13_Properties.xml
- Fig 5/Fig 5C/6.1_FER YNE +ROL23 YCE/MetaData/13_Properties_CIP_HWS3.xsl
- Fig 5/Fig 5C/6.1_FER YNE +ROL23 YCE/MetaData/14.xml
- Fig 5/Fig 5C/6.1_FER YNE +ROL23 YCE/MetaData/14_Properties.xml
- Fig 5/Fig 5C/6.1_FER YNE +ROL23 YCE/MetaData/14_Properties_CIP_HWS3.xsl
- Fig 5/Fig 5C/6.1_FER YNE +ROL23 YCE/MetaData/15.xml
- Fig 5/Fig 5C/6.1_FER YNE +ROL23 YCE/MetaData/15_Properties.xml
- Fig 5/Fig 5C/6.1_FER YNE +ROL23 YCE/MetaData/15_Properties_CIP_HWS3.xsl
- Fig 5/Fig 5C/6.1_FER YNE +ROL23 YCE/MetaData/LeicaLogo.jpg
