# Supplementary material for: The Arabidopsis phosphatase PP2C12 negatively regulates LRX-RALF-FER-mediated cell wall integrity sensing
Source: EMBO J. 2025 Nov 17;45(1):243–60. doi: 10.1038/s44318-025-00614-x (PMC12759080; doi:10.1038/s44318-025-00614-x)
Supplement: Supplementary file 7 — Source data Fig. 5 [file 44318_2025_614_MOESM7_ESM.zip › Fig 5/Fig 5C/2.1_Iti6b YNE+ROL23 YCE/MetaData/7_000_Properties.xml]

<?xml version="1.0"?>
<?xml-stylesheet type="text/xsl" href="7_000_Properties_CIP_HWS3.xsl"?>
<Data>
  <Image TextDescription="">
    <Attachment Name="PreviewMarker" Application="LAS AF" IsPreviewImage="0" />
    <TimeStampList NumberOfTimeStamps="2" FirstTimeStampDate="4/1/2024" FirstTimeStampTime="7:43:11 PM" FirstTimeStampMiliSeconds="849">1da845c1108ad90 1da845c1108ad90 <TimeStamp RelativeTime="0.000" Date="4/1/2024" Time="7:43:11 PM" MiliSeconds="849" /><TimeStamp RelativeTime="0.000" Date="4/1/2024" Time="7:43:11 PM" MiliSeconds="849" /></TimeStampList>
    <Attachment Name="ChannelAttachment" Application="LAS AF" />
    <Attachment Name="ImageXMLDocument" Application="LAS AF">
      <RootNode />
    </Attachment>
    <Attachment Name="HardwareSetting" Application="LAS AF" Software="LAS X 4.6.1.27508" HardwareServerVersion="Build 27508" SystemType="13" SystemTypeName="STELLARIS 5" DataSourceType="0" DataSourceTypeName="Confocal">
      <ATLConfocalSettingDefinition VersionNumber="21" IsEnabledForSequentialScanning="1" UserSettingName="S99" IsShowDyeEmissionSpectrum="1" IsShowDyeExcitationSpectrum="0" CanDoSTED="0" IsSTEDActive="0" IsSwitchForPulsedStedWithMpActive="0" UseSystemOptimizedVoxelCalculation="1" IsUserSettingNameSet="0" IsHydPulsedModeCoeffntManualActive="0" XGalvoMovementMode="1" XGalvoMovementModeName="linear" BitSize="8" MaxIntegrationTime="0" ScanMode="xyz" ZUseMode="1" ZUseModeName="z-galvo" ZPosition="0 µm" IsSuperZ="0" ValidBeginStack="0" ValidEndStack="0" Sections="1" StackCalculationMode="2" StackCalculationModeName="System optimized step size" IsMPFormulaForStepSizerUsageActive="0" IsFastZStack="0" ZStackDirectionMode="1" ZStackDirectionModeName="Unidirectional" FlipX="0" FlipY="1" SwapXY="1" Magnification="40" ObjectivePos="2" ObjectiveName="HC PL APO CS2    40x/1.25 GLYC " ObjectiveNumber="11506422" MicroscopeModel="DMI8-CS" IsInverseMicroscopeModel="1" Immersion="GLYC" NumericalAperture="1.25" RefractionIndex="1.46" IsFCSFilterAutomationActive="0" IsSMDChaserUVAOTFAutomationActive="0" CanDoCSMode="1" ActiveCS_SubModeForTLD="0" ActiveCS_SubModeForTLDName="Scan-BF" ActiveCS_SubModeForRLD="0" ActiveCS_SubModeForRLDName="Empty" RldFluoCubePos="3" RldCubeAutoSelectionEnabled="1" LastNonMP_MFP_FW_Name="" LastNonMP_Pol_FW_Name="" IsResonantConfocalScanner="0" UseScanFormatRestriction="0" Zoom="0.75" BaseZoom="0.75" PanFirstDim="0 µm" PanSecondDim="8.67361737988404E-19" PhaseX="22.563515678645" RotatorAngle="0 °" Pinhole="93.7 µm" PinholeAiry="1.38 AU" EmissionWavelengthForPinholeAiryCalculation="580 nm" FrameAverage="1" LineAverage="1" FrameAccumulation="1" Line_Accumulation="1" AreBleachPointsEnabled="0" InTrigger="-1" OutTrigger="-1" IsRoiScanEnable="0" Is3DLimitedRoiScanEnable="0" ZCompensationModes="0" WizardMode="0" InDimension="1024" OutDimension="1024" IsResonantScanner="0" ScanSpeed="100 Hz" ScanDirectionX="1" ScanDirectionXName="Unidirectional" StagePosX="46,464.79 µm" StagePosY="41,029.51 µm" StageRangeX="126,999.93 µm" StageRangeY="82,999.96 µm" StageOrderNumber="158004141" IsConstantIntegrationTimeActive="1" PixelDwellTime="0.0000076875" SystemSerialNumber="8200000603">
        <Quantity Value="0.00000002" Unit="" />
        <AdditionalZPositionList>
          <AdditionalZPosition Valid="1" SuperZMode="1" SuperZModeName="RestrictedRange" ZMode="1" ZUseModeName="z-galvo" ZPosition="-2.3841880645312E-10" />
          <AdditionalZPosition Valid="1" SuperZMode="1" SuperZModeName="RestrictedRange" ZMode="2" ZUseModeName="z-wide" ZPosition="0.005569838905" />
        </AdditionalZPositionList>
        <SpimCACompensationParameter YGalvoOffsetLeft="0" YGalvoOffsetRight="0" />
        <ShutterList>
          <Shutter Version="0" LightSourceType="1" LightSourceName="UV Light" IsActive="0">
            <BeamRoute Version="0">
              <BeamPosition BeamPositionLevel="0" BeamPosition="30" />
            </BeamRoute>
          </Shutter>
          <Shutter Version="0" LightSourceType="4" LightSourceName="SuperContVisible Light" IsActive="1">
            <BeamRoute Version="0">
              <BeamPosition BeamPositionLevel="0" BeamPosition="10" />
              <BeamPosition BeamPositionLevel="1" BeamPosition="1" />
            </BeamRoute>
          </Shutter>
        </ShutterList>
        <BleachPoints>
          <LMSDataContainerHeader Version="2">
            <Element Name="BleachPointROISet" Visibility="2" CopyOption="1" UniqueID="4eb68962-f04f-11ee-bc28-00506220280d">
              <Data>
                <ROISet ROISetType="1" PossibleChildROITypes="4294967295" PossibleROITransforms="65535" PossibleROIActions="65535" />
              </Data>
              <Memory Size="0" MemoryBlockID="MemBlock_708" />
              <Children />
            </Element>
          </LMSDataContainerHeader>
        </BleachPoints>
        <ATLConfocalBleachPointsSettings />
        <GalvoSwitchParameter version="1" LastCsScanSpeed="400" LastCsPhase="22.563515678645" LastRsPhase="-84.1611352712291" />
        <FilterWheel FluorifierAutoSelection="1" BeamSplitterAutoSelection="0" StedBeamSelectionPinholeCoupling="0" StedBeamSliderAutoSelectionEnabled="0" MultiFunctionPortAutoSelection="0" BeamMergerAutoSelectionEnabled="0" RldBlockingFilterAutoSelectionEnabled="0">
          <Wheel Version="1" Qualifier="200" FilterWheelName="Galvo Resonant Pan" FilterIndex="0" FilterDisplayName="Galvo X Pan Center " FilterName="Galvo X Pan Center " IsSpectrumTurnMode="0" FilterSpectrumPosition="0" FilterDisplayValue="Galvo X Pan Center " FilterType="Galvo Resonant Pan">
            <BeamRoute Version="0" />
          </Wheel>
          <Wheel Version="1" Qualifier="160" FilterWheelName="Galvo Slider" FilterIndex="0" FilterDisplayName="Galvo X Normal " FilterName="Galvo X Normal " IsSpectrumTurnMode="0" FilterSpectrumPosition="0" FilterDisplayValue="Galvo X Normal " FilterType="Galvo Slider">
            <BeamRoute Version="0" />
          </Wheel>
          <Wheel Version="1" Qualifier="131" FilterWheelName="Notch FW 2" FilterIndex="0" FilterDisplayName="Empty" FilterName="Empty" IsSpectrumTurnMode="0" FilterSpectrumPosition="0" FilterDisplayValue="Empty" FilterType="Unknown Filter">
            <BeamRoute Version="0" />
          </Wheel>
          <Wheel Version="1" Qualifier="130" FilterWheelName="Polarization FW" FilterIndex="0" FilterDisplayName="Empty" FilterName="Empty" IsSpectrumTurnMode="0" FilterSpectrumPosition="0" FilterDisplayValue="Empty" FilterType="Polarization FW">
            <BeamRoute Version="0" />
          </Wheel>
          <Wheel Version="1" Qualifier="170" FilterWheelName="Target Slider" FilterIndex="0" FilterDisplayName="Target Park " FilterName="Target Park " IsSpectrumTurnMode="0" FilterSpectrumPosition="0" FilterDisplayValue="Target Park " FilterType="Target Slider">
            <BeamRoute Version="0" />
          </Wheel>
          <Wheel Version="1" Qualifier="31" FilterWheelName="X2 Lens Changer" FilterIndex="0" FilterDisplayName="CS2 UV Optics 1 " FilterName="CS2 UV Optics 1 " IsSpectrumTurnMode="0" FilterSpectrumPosition="0" FilterDisplayValue="CS2 UV Optics 1 " FilterType="Unknown Filter">
            <BeamRoute Version="0" />
          </Wheel>
        </FilterWheel>
        <Spectro>
          <MultiBand Version="3" Channel="1" ChannelName="Channel 1" SpectralPosition="0" LeftWorld="446.666667666667" RightWorld="512" TargetWaveLengthBegin="446.666667666667" TargetWaveLengthEnd="512">
            <BeamRoute Version="0">
              <BeamPosition BeamPositionLevel="0" BeamPosition="40" />
              <BeamPosition BeamPositionLevel="1" BeamPosition="0" />
            </BeamRoute>
          </MultiBand>
          <MultiBand Version="3" Channel="2" ChannelName="Channel 2" SpectralPosition="1" LeftWorld="512" RightWorld="573.706421018347" TargetWaveLengthBegin="512" TargetWaveLengthEnd="573.706421018347">
            <BeamRoute Version="0">
              <BeamPosition BeamPositionLevel="0" BeamPosition="40" />
              <BeamPosition BeamPositionLevel="1" BeamPosition="1" />
            </BeamRoute>
          </MultiBand>
          <MultiBand Version="3" Channel="3" ChannelName="Channel 3" SpectralPosition="2" LeftWorld="740.000001" RightWorld="813.333332333333" TargetWaveLengthBegin="740.000001" TargetWaveLengthEnd="813.333332333333">
            <BeamRoute Version="0">
              <BeamPosition BeamPositionLevel="0" BeamPosition="40" />
              <BeamPosition BeamPositionLevel="1" BeamPosition="2" />
            </BeamRoute>
          </MultiBand>
        </Spectro>
        <AotfList>
          <Aotf Version="1" LightSourceName="UV Light" LightSourceType="1" OpenVirtual="0" IsChanged="0" CanDoPulseFreq="0" PulsFreq="0" CanDoTwoLaserPIE="0" TwoLaserPIEPossibleLastState="0" TwoLaserPIEActive="0" AotfType="UV">
            <BeamRoute Version="0">
              <BeamPosition BeamPositionLevel="0" BeamPosition="30" />
            </BeamRoute>
            <LaserLineSetting LaserLine="405" IntensityDev="0" IntensityLowDev="0" AOBSIntensityDev="-1" AOBSIntensityLowDev="-1" EnableDoubleMode="0" LineIndex="0" SequenceIndex="0" LineDeactivationFlags="0" SuppressionMode="-1" IsVisible="0" CanDoFastModulation="1" IntensityShow="Shutter: off, Intensity: 0.0000%" />
          </Aotf>
          <Aotf Version="1" LightSourceName="SuperContVisible Light" LightSourceType="4" OpenVirtual="0" IsChanged="0" ExcitationControlMode="0" ExcitationControlModeBegin="0" ExcitationControlModeEnd="0" CanDoMultipleConstantPowerCurves="1" CurrentConstantPowerCurve="100" CanDoPulseFreq="0" PulsFreq="0" CanDoTwoLaserPIE="0" TwoLaserPIEPossibleLastState="0" TwoLaserPIEActive="0" AotfType="Supercontinuum Visible">
            <BeamRoute Version="0">
              <BeamPosition BeamPositionLevel="0" BeamPosition="10" />
              <BeamPosition BeamPositionLevel="1" BeamPosition="1" />
            </BeamRoute>
            <LaserLineSetting LaserLine="507" IntensityDev="2.73870947702713" IntensityLowDev="0" AOBSIntensityDev="100" AOBSIntensityLowDev="0" EnableDoubleMode="0" LineIndex="0" SequenceIndex="0" LineDeactivationFlags="0" SuppressionMode="1" IsVisible="1" CanDoFastModulation="1" IntensityShow="Shutter: on, Intensity: 2.7387%" />
            <LaserLineSetting LaserLine="486" IntensityDev="0" IntensityLowDev="0" AOBSIntensityDev="-1" AOBSIntensityLowDev="-1" EnableDoubleMode="0" LineIndex="1" SequenceIndex="0" LineDeactivationFlags="0" SuppressionMode="-1" IsVisible="0" CanDoFastModulation="1" IntensityShow="Shutter: on, Intensity: 0.0000%" />
            <LaserLineSetting LaserLine="487" IntensityDev="0" IntensityLowDev="0" AOBSIntensityDev="-1" AOBSIntensityLowDev="-1" EnableDoubleMode="0" LineIndex="2" SequenceIndex="0" LineDeactivationFlags="0" SuppressionMode="-1" IsVisible="0" CanDoFastModulation="1" IntensityShow="Shutter: on, Intensity: 0.0000%" />
            <LaserLineSetting LaserLine="488" IntensityDev="0" IntensityLowDev="0" AOBSIntensityDev="-1" AOBSIntensityLowDev="-1" EnableDoubleMode="0" LineIndex="3" SequenceIndex="0" LineDeactivationFlags="0" SuppressionMode="-1" IsVisible="0" CanDoFastModulation="1" IntensityShow="Shutter: on, Intensity: 0.0000%" />
            <LaserLineSetting LaserLine="682" IntensityDev="0" IntensityLowDev="0" AOBSIntensityDev="-1" AOBSIntensityLowDev="-1" EnableDoubleMode="0" LineIndex="4" SequenceIndex="0" LineDeactivationFlags="0" SuppressionMode="-1" IsVisible="0" CanDoFastModulation="1" IntensityShow="Shutter: on, Intensity: 0.0000%" />
            <LaserLineSetting LaserLine="683" IntensityDev="0" IntensityLowDev="0" AOBSIntensityDev="-1" AOBSIntensityLowDev="-1" EnableDoubleMode="0" LineIndex="5" SequenceIndex="0" LineDeactivationFlags="0" SuppressionMode="-1" IsVisible="0" CanDoFastModulation="1" IntensityShow="Shutter: on, Intensity: 0.0000%" />
            <LaserLineSetting LaserLine="684" IntensityDev="0" IntensityLowDev="0" AOBSIntensityDev="-1" AOBSIntensityLowDev="-1" EnableDoubleMode="0" LineIndex="6" SequenceIndex="0" LineDeactivationFlags="0" SuppressionMode="-1" IsVisible="0" CanDoFastModulation="1" IntensityShow="Shutter: on, Intensity: 0.0000%" />
            <LaserLineSetting LaserLine="685" IntensityDev="0" IntensityLowDev="0" AOBSIntensityDev="-1" AOBSIntensityLowDev="-1" EnableDoubleMode="0" LineIndex="7" SequenceIndex="0" LineDeactivationFlags="0" SuppressionMode="-1" IsVisible="0" CanDoFastModulation="1" IntensityShow="Shutter: on, Intensity: 0.0000%" />
          </Aotf>
        </AotfList>
        <STED_DepletionLine Wavelength="0" IsPulsedLaser="0" LineIndex="0">
          <BeamRoute Version="0" />
        </STED_DepletionLine>
        <LightSourceList>
          <LightSourceSetting version="2" LightSourceName="UV Light" LightSourceType="1">
            <BeamRoute Version="0">
              <BeamPosition BeamPositionLevel="0" BeamPosition="30" />
            </BeamRoute>
            <LinesBlockedForDyeAssistant>
              <LineBlocked IsBlocked="0" />
            </LinesBlockedForDyeAssistant>
          </LightSourceSetting>
          <LightSourceSetting version="2" LightSourceName="SuperContVisible Light" LightSourceType="4">
            <BeamRoute Version="0">
              <BeamPosition BeamPositionLevel="0" BeamPosition="10" />
              <BeamPosition BeamPositionLevel="1" BeamPosition="1" />
            </BeamRoute>
            <LinesBlockedForDyeAssistant>
              <LineBlocked IsBlocked="0" />
              <LineBlocked IsBlocked="0" />
              <LineBlocked IsBlocked="0" />
              <LineBlocked IsBlocked="0" />
              <LineBlocked IsBlocked="0" />
              <LineBlocked IsBlocked="0" />
              <LineBlocked IsBlocked="0" />
              <LineBlocked IsBlocked="0" />
            </LinesBlockedForDyeAssistant>
          </LightSourceSetting>
        </LightSourceList>
        <LUT_List>
          <LUT Channel="100" LutName="Blue">
            <BeamRoute Version="0">
              <BeamPosition BeamPositionLevel="0" BeamPosition="10" />
              <BeamPosition BeamPositionLevel="1" BeamPosition="0" />
            </BeamRoute>
          </LUT>
          <LUT Channel="1" LutName="Blue">
            <BeamRoute Version="0">
              <BeamPosition BeamPositionLevel="0" BeamPosition="40" />
              <BeamPosition BeamPositionLevel="1" BeamPosition="0" />
            </BeamRoute>
          </LUT>
          <LUT Channel="2" LutName="Gray">
            <BeamRoute Version="0">
              <BeamPosition BeamPositionLevel="0" BeamPosition="40" />
              <BeamPosition BeamPositionLevel="1" BeamPosition="1" />
            </BeamRoute>
          </LUT>
          <LUT Channel="3" LutName="Red">
            <BeamRoute Version="0">
              <BeamPosition BeamPositionLevel="0" BeamPosition="40" />
              <BeamPosition BeamPositionLevel="1" BeamPosition="2" />
            </BeamRoute>
          </LUT>
        </LUT_List>
        <DetectorList DetectorAutoSelection="1" InExternalDetectionMode="0">
          <Detector Version="2" Name="HyD S 1" Type="SiPM" ScanType="Internal" Channel="1" ChannelName="Channel 1" IsActive="0" IsBlockedForDyeAssistant="0" DyeName="" DyeRelation="0" DyeExcitationMode="0" IsBlockedForManualActivationReason="0" TauInteractionDonorLifetime="-1" STEDDetectorMode="0" STEDDetectorModeName="other" STED_LateralSaturationFactor="0" Gain="2.5" Offset="0" IsSTEDDetector="1" IsSRSDetector="0" DetectionRangeBegin="320" DetectionRangeEnd="1" Phase="0" IsFlimDetector="0" IsEnabled="0" IsHPDDetector="0" CanDoPhotonCounting="1" IsHydPulsedModeAllowed="0" CanDoTimeGate="0" AcquisitionMode="1" DigitalGatingMode="2" AcquisitionModeName="PhotonCounting" IsLifetimeContrastActive="0" OperatingType="1" IsReflectionModeActive="0" OffsetShow="0" GainShow="2" ActiveShow="Inactive" Band="(447nm - 512nm)" LutName="Blue">
            <BeamRoute Version="0">
              <BeamPosition BeamPositionLevel="0" BeamPosition="40" />
              <BeamPosition BeamPositionLevel="1" BeamPosition="0" />
            </BeamRoute>
            <TauScanDef TauScanRangeBegin="0.0000000001" TauScanRangeEnd="0.00000001" TauScanCount="3" />
            <LutInfo Version="0" LutDescription="Blue" LutBackground="" LutIsUserDefined="0" LutBlackValue="0" LutWhiteValue="1" LutGammaValue="1" />
          </Detector>
          <Detector Version="2" Name="HyD S 2" Type="SiPM" ScanType="Internal" Channel="2" ChannelName="Channel 2" IsActive="1" IsBlockedForDyeAssistant="0" DyeName="Leica/Venus" DyeRelation="0" DyeExcitationMode="0" IsBlockedForManualActivationReason="0" TauInteractionDonorLifetime="-1" STEDDetectorMode="0" STEDDetectorModeName="other" STED_LateralSaturationFactor="0" Gain="16.7" Offset="0" IsSTEDDetector="1" IsSRSDetector="0" DetectionRangeBegin="320" DetectionRangeEnd="1" Phase="0" IsFlimDetector="0" IsEnabled="1" IsHPDDetector="0" CanDoPhotonCounting="1" IsHydPulsedModeAllowed="0" CanDoTimeGate="0" AcquisitionMode="1" DigitalGatingMode="2" AcquisitionModeName="PhotonCounting" IsLifetimeContrastActive="0" OperatingType="1" IsReflectionModeActive="0" OffsetShow="0" GainShow="17" ActiveShow="Active" Band="(512nm - 574nm)" LutName="Gray">
            <BeamRoute Version="0">
              <BeamPosition BeamPositionLevel="0" BeamPosition="40" />
              <BeamPosition BeamPositionLevel="1" BeamPosition="1" />
            </BeamRoute>
            <ImageChannelArray>
              <ImageChannel ChannelTypeName="Analog" ChannelType="1" IsEnabled="1" CanDoGain="1" Gain="16.6865234375" GainMode="0" />
            </ImageChannelArray>
            <TauScanDef TauScanRangeBegin="0.0000000001" TauScanRangeEnd="0.00000001" TauScanCount="3" />
            <DetectionReferenceLine Version="0" LaserName="WLL" LaserWavelength="507" IsAutomaticAssigned="1" />
            <LutInfo Version="0" LutDescription="Gray" LutBackground="" LutIsUserDefined="1" LutBlackValue="0" LutWhiteValue="0.1032427383" LutGammaValue="1" />
          </Detector>
          <Detector Version="2" Name="HyD S 3" Type="SiPM" ScanType="Internal" Channel="3" ChannelName="Channel 3" IsActive="0" IsBlockedForDyeAssistant="0" DyeName="" DyeRelation="0" DyeExcitationMode="0" IsBlockedForManualActivationReason="0" TauInteractionDonorLifetime="-1" STEDDetectorMode="0" STEDDetectorModeName="other" STED_LateralSaturationFactor="0" Gain="2.5" Offset="0" IsSTEDDetector="1" IsSRSDetector="0" DetectionRangeBegin="320" DetectionRangeEnd="1" Phase="0" IsFlimDetector="0" IsEnabled="0" IsHPDDetector="0" CanDoPhotonCounting="1" IsHydPulsedModeAllowed="0" CanDoTimeGate="0" AcquisitionMode="1" DigitalGatingMode="2" AcquisitionModeName="PhotonCounting" IsLifetimeContrastActive="0" OperatingType="1" IsReflectionModeActive="0" OffsetShow="0" GainShow="2" ActiveShow="Inactive" Band="(740nm - 813nm)" LutName="Red">
            <BeamRoute Version="0">
              <BeamPosition BeamPositionLevel="0" BeamPosition="40" />
              <BeamPosition BeamPositionLevel="1" BeamPosition="2" />
            </BeamRoute>
            <TauScanDef TauScanRangeBegin="0.0000000001" TauScanRangeEnd="0.00000001" TauScanCount="3" />
            <LutInfo Version="0" LutDescription="Red" LutBackground="" LutIsUserDefined="0" LutBlackValue="0" LutWhiteValue="1" LutGammaValue="1" />
          </Detector>
          <Detector Version="2" Name="Trans PMT" Type="PMT" ScanType="TLD" Channel="100" ChannelName="Transmission Channel" IsActive="1" IsBlockedForDyeAssistant="0" DyeName="" DyeRelation="0" DyeExcitationMode="0" IsBlockedForManualActivationReason="0" TauInteractionDonorLifetime="-1" STEDDetectorMode="0" STEDDetectorModeName="other" STED_LateralSaturationFactor="0" Gain="31.1" Offset="0" IsSTEDDetector="0" IsSRSDetector="0" DetectionRangeBegin="350" DetectionRangeEnd="1" Phase="0" IsFlimDetector="0" IsEnabled="1" IsHPDDetector="0" CanDoTimeGate="0" AcquisitionMode="-1" DigitalGatingMode="2" AcquisitionModeName="" IsLifetimeContrastActive="0" OperatingType="1" IsReflectionModeActive="0" OffsetShow="0" GainShow="31" ActiveShow="Active" Band="" LutName="Blue">
            <BeamRoute Version="0">
              <BeamPosition BeamPositionLevel="0" BeamPosition="10" />
              <BeamPosition BeamPositionLevel="1" BeamPosition="0" />
            </BeamRoute>
            <ImageChannelArray>
              <ImageChannel ChannelTypeName="Analog" ChannelType="1" IsEnabled="1" CanDoGain="0" Gain="0" GainMode="0" />
            </ImageChannelArray>
            <TauScanDef TauScanRangeBegin="0.0000000001" TauScanRangeEnd="0.00000001" TauScanCount="3" />
            <LutInfo Version="0" LutDescription="Blue" LutBackground="" LutIsUserDefined="0" LutBlackValue="0" LutWhiteValue="0.2615986833" LutGammaValue="1" />
          </Detector>
        </DetectorList>
        <LaserArray>
          <Laser Version="6" LightSourceType="1" LaserName="Diode 405" StedAlignFlag="0" CanDoLinearOutputPower="0" CanDoPulsing="0" CanDoOutputPowerWatt="1" HighPowerModeActive="0" LightSourceName="UV Light" OutputPowerWatt="0" Wavelength="405" WavelengthDouble="405" PowerState="Off" CanDoChangeWavelength="0" OutputPowerDisplay="Off">
            <BeamRoute Version="0">
              <BeamPosition BeamPositionLevel="0" BeamPosition="30" />
            </BeamRoute>
          </Laser>
          <Laser Version="6" LightSourceType="4" LaserName="WLL" StedAlignFlag="0" CanDoLinearOutputPower="1" CanDoPulsing="1" CanDoOutputPowerWatt="1" HighPowerModeActive="0" LightSourceName="SuperContVisible Light" OutputPowerWatt="85" OutputPowerPercentage="0.85" Wavelength="0" WavelengthDouble="0" PowerState="On" CanDoChangeWavelength="0" OutputPowerWattDisplay="85.0000 W" OutputPowerDisplay="On, 85.0000 %">
            <BeamRoute Version="0">
              <BeamPosition BeamPositionLevel="0" BeamPosition="10" />
              <BeamPosition BeamPositionLevel="1" BeamPosition="1" />
            </BeamRoute>
          </Laser>
        </LaserArray>
        <OnlineDyeSeparation Enabled="0" KeepRawImage="0" Detectors="0" Channels="0" Normalize="0">
          <OnlineDyeSeparationDetectorList />
          <OnlineDyeSeparationChannelList />
        </OnlineDyeSeparation>
        <VariableBeamExpanderFactors CommonSettingEnabled="1" CommonFactor="0" />
      </ATLConfocalSettingDefinition>
      <LDM_Block_Sequential VersionNumber="1" SequentialMode="0" AutoFocusSequence="1" BlockName="Job 1">
        <LDM_Block_Sequential_Master>
          <ATLConfocalSettingDefinition VersionNumber="21" IsEnabledForSequentialScanning="1" UserSettingName="S2" CanDoSTED="0" IsSTEDActive="0" IsSwitchForPulsedStedWithMpActive="0" UseSystemOptimizedVoxelCalculation="1" IsUserSettingNameSet="0" IsHydPulsedModeCoeffntManualActive="0" XGalvoMovementMode="1" XGalvoMovementModeName="linear" BitSize="8" MaxIntegrationTime="0" ScanMode="xyz" ZUseMode="1" ZUseModeName="z-galvo" ZPosition="0 µm" IsSuperZ="0" ValidBeginStack="0" ValidEndStack="0" Sections="1" StackCalculationMode="2" StackCalculationModeName="System optimized step size" IsMPFormulaForStepSizerUsageActive="0" IsFastZStack="0" ZStackDirectionMode="1" ZStackDirectionModeName="Unidirectional" FlipX="0" FlipY="1" SwapXY="1" Magnification="40" ObjectivePos="2" ObjectiveName="HC PL APO CS2    40x/1.25 GLYC " ObjectiveNumber="11506422" MicroscopeModel="DMI8-CS" IsInverseMicroscopeModel="1" Immersion="GLYC" NumericalAperture="1.25" RefractionIndex="1.46" IsFCSFilterAutomationActive="0" IsSMDChaserUVAOTFAutomationActive="0" CanDoCSMode="1" ActiveCS_SubModeForTLD="0" ActiveCS_SubModeForTLDName="Scan-BF" RldFluoCubePos="3" RldCubeAutoSelectionEnabled="1" LastNonMP_MFP_FW_Name="" LastNonMP_Pol_FW_Name="" IsResonantConfocalScanner="0" UseScanFormatRestriction="0" Zoom="0.75" BaseZoom="0.75" PanFirstDim="0 µm" PanSecondDim="8.67361737988404E-19" PhaseX="22.563515678645" RotatorAngle="0 °" Pinhole="93.7 µm" PinholeAiry="1.38 AU" EmissionWavelengthForPinholeAiryCalculation="580 nm" FrameAverage="1" LineAverage="1" FrameAccumulation="1" Line_Accumulation="1" AreBleachPointsEnabled="0" InTrigger="-1" OutTrigger="-1" IsRoiScanEnable="0" Is3DLimitedRoiScanEnable="0" ZCompensationModes="0" WizardMode="0" InDimension="1024" OutDimension="1024" IsResonantScanner="0" ScanSpeed="100 Hz" ScanDirectionX="1" ScanDirectionXName="Unidirectional" StagePosX="46,464.79 µm" StagePosY="41,029.51 µm" StageRangeX="126,999.93 µm" StageRangeY="82,999.96 µm" StageOrderNumber="158004141" IsConstantIntegrationTimeActive="1" PixelDwellTime="0.0000076875" SystemSerialNumber="8200000603">
            <Quantity Value="0.00000002" Unit="" />
            <AdditionalZPositionList>
              <AdditionalZPosition Valid="1" SuperZMode="1" SuperZModeName="RestrictedRange" ZMode="1" ZUseModeName="z-galvo" ZPosition="-2.3841880645312E-10" />
              <AdditionalZPosition Valid="1" SuperZMode="1" SuperZModeName="RestrictedRange" ZMode="2" ZUseModeName="z-wide" ZPosition="0.005569838905" />
            </AdditionalZPositionList>
            <SpimCACompensationParameter YGalvoOffsetLeft="0" YGalvoOffsetRight="0" />
            <ShutterList>
              <Shutter Version="0" LightSourceType="1" LightSourceName="UV Light" IsActive="0">
                <BeamRoute Version="0">
                  <BeamPosition BeamPositionLevel="0" BeamPosition="30" />
                </BeamRoute>
              </Shutter>
              <Shutter Version="0" LightSourceType="4" LightSourceName="SuperContVisible Light" IsActive="1">
                <BeamRoute Version="0">
                  <BeamPosition BeamPositionLevel="0" BeamPosition="10" />
                  <BeamPosition BeamPositionLevel="1" BeamPosition="1" />
                </BeamRoute>
              </Shutter>
            </ShutterList>
            <BleachPoints>
              <LMSDataContainerHeader Version="2">
                <Element Name="BleachPointROISet" Visibility="2" CopyOption="1" UniqueID="63552e1c-f04c-11ee-bc28-00506220280d">
                  <Data>
                    <ROISet ROISetType="1" PossibleChildROITypes="4294967295" PossibleROITransforms="65535" PossibleROIActions="65535" />
                  </Data>
                  <Memory Size="0" MemoryBlockID="MemBlock_320" />
                  <Children />
                </Element>
              </LMSDataContainerHeader>
            </BleachPoints>
            <ATLConfocalBleachPointsSettings />
            <GalvoSwitchParameter version="1" LastCsScanSpeed="400" LastCsPhase="22.563515678645" LastRsPhase="-84.1611352712291" />
            <FilterWheel FluorifierAutoSelection="1" BeamSplitterAutoSelection="0" StedBeamSelectionPinholeCoupling="0" StedBeamSliderAutoSelectionEnabled="0" MultiFunctionPortAutoSelection="0" BeamMergerAutoSelectionEnabled="0" RldBlockingFilterAutoSelectionEnabled="0">
              <Wheel Version="1" Qualifier="200" FilterWheelName="Galvo Resonant Pan" FilterIndex="0" FilterDisplayName="Galvo X Pan Center " FilterName="Galvo X Pan Center " IsSpectrumTurnMode="0" FilterSpectrumPosition="0" FilterDisplayValue="Galvo X Pan Center " FilterType="Galvo Resonant Pan">
                <BeamRoute Version="0" />
              </Wheel>
              <Wheel Version="1" Qualifier="160" FilterWheelName="Galvo Slider" FilterIndex="0" FilterDisplayName="Galvo X Normal " FilterName="Galvo X Normal " IsSpectrumTurnMode="0" FilterSpectrumPosition="0" FilterDisplayValue="Galvo X Normal " FilterType="Galvo Slider">
                <BeamRoute Version="0" />
              </Wheel>
              <Wheel Version="1" Qualifier="131" FilterWheelName="Notch FW 2" FilterIndex="0" FilterDisplayName="Empty" FilterName="Empty" IsSpectrumTurnMode="0" FilterSpectrumPosition="0" FilterDisplayValue="Empty" FilterType="Unknown Filter">
                <BeamRoute Version="0" />
              </Wheel>
              <Wheel Version="1" Qualifier="130" FilterWheelName="Polarization FW" FilterIndex="0" FilterDisplayName="Empty" FilterName="Empty" IsSpectrumTurnMode="0" FilterSpectrumPosition="0" FilterDisplayValue="Empty" FilterType="Polarization FW">
                <BeamRoute Version="0" />
              </Wheel>
              <Wheel Version="1" Qualifier="170" FilterWheelName="Target Slider" FilterIndex="0" FilterDisplayName="Target Park " FilterName="Target Park " IsSpectrumTurnMode="0" FilterSpectrumPosition="0" FilterDisplayValue="Target Park " FilterType="Target Slider">
                <BeamRoute Version="0" />
              </Wheel>
              <Wheel Version="1" Qualifier="31" FilterWheelName="X2 Lens Changer" FilterIndex="0" FilterDisplayName="CS2 UV Optics 1 " FilterName="CS2 UV Optics 1 " IsSpectrumTurnMode="0" FilterSpectrumPosition="0" FilterDisplayValue="CS2 UV Optics 1 " FilterType="Unknown Filter">
                <BeamRoute Version="0" />
              </Wheel>
            </FilterWheel>
            <Spectro>
              <MultiBand Version="3" Channel="1" ChannelName="Channel 1" SpectralPosition="0" LeftWorld="446.666667666667" RightWorld="512" TargetWaveLengthBegin="446.666667666667" TargetWaveLengthEnd="512">
                <BeamRoute Version="0">
                  <BeamPosition BeamPositionLevel="0" BeamPosition="40" />
                  <BeamPosition BeamPositionLevel="1" BeamPosition="0" />
                </BeamRoute>
              </MultiBand>
              <MultiBand Version="3" Channel="2" ChannelName="Channel 2" SpectralPosition="1" LeftWorld="512" RightWorld="573.706421018347" TargetWaveLengthBegin="512" TargetWaveLengthEnd="573.706421018347">
                <BeamRoute Version="0">
                  <BeamPosition BeamPositionLevel="0" BeamPosition="40" />
                  <BeamPosition BeamPositionLevel="1" BeamPosition="1" />
                </BeamRoute>
              </MultiBand>
              <MultiBand Version="3" Channel="3" ChannelName="Channel 3" SpectralPosition="2" LeftWorld="740.000001" RightWorld="813.333332333333" TargetWaveLengthBegin="740.000001" TargetWaveLengthEnd="813.333332333333">
                <BeamRoute Version="0">
                  <BeamPosition BeamPositionLevel="0" BeamPosition="40" />
                  <BeamPosition BeamPositionLevel="1" BeamPosition="2" />
                </BeamRoute>
              </MultiBand>
            </Spectro>
            <AotfList>
              <Aotf Version="1" LightSourceName="UV Light" LightSourceType="1" OpenVirtual="0" IsChanged="0" CanDoPulseFreq="0" PulsFreq="0" CanDoTwoLaserPIE="0" TwoLaserPIEPossibleLastState="0" TwoLaserPIEActive="0" AotfType="UV">
                <BeamRoute Version="0">
                  <BeamPosition BeamPositionLevel="0" BeamPosition="30" />
                </BeamRoute>
                <LaserLineSetting LaserLine="405" IntensityDev="0" IntensityLowDev="0" AOBSIntensityDev="-1" AOBSIntensityLowDev="-1" EnableDoubleMode="0" LineIndex="0" SequenceIndex="0" LineDeactivationFlags="0" SuppressionMode="-1" IsVisible="0" CanDoFastModulation="1" IntensityShow="Shutter: off, Intensity: 0.0000%" />
              </Aotf>
              <Aotf Version="1" LightSourceName="SuperContVisible Light" LightSourceType="4" OpenVirtual="0" IsChanged="1" ExcitationControlMode="0" ExcitationControlModeBegin="0" ExcitationControlModeEnd="0" CanDoMultipleConstantPowerCurves="1" CurrentConstantPowerCurve="100" CanDoPulseFreq="0" PulsFreq="0" CanDoTwoLaserPIE="0" TwoLaserPIEPossibleLastState="0" TwoLaserPIEActive="0" AotfType="Supercontinuum Visible">
                <BeamRoute Version="0">
                  <BeamPosition BeamPositionLevel="0" BeamPosition="10" />
                  <BeamPosition BeamPositionLevel="1" BeamPosition="1" />
                </BeamRoute>
                <LaserLineSetting LaserLine="507" IntensityDev="2" IntensityLowDev="0" AOBSIntensityDev="100" AOBSIntensityLowDev="-1" EnableDoubleMode="0" LineIndex="0" SequenceIndex="0" LineDeactivationFlags="0" SuppressionMode="1" IsVisible="1" CanDoFastModulation="1" IntensityShow="Shutter: on, Intensity: 2.0000%" />
                <LaserLineSetting LaserLine="486" IntensityDev="0" IntensityLowDev="0" AOBSIntensityDev="-1" AOBSIntensityLowDev="-1" EnableDoubleMode="0" LineIndex="1" SequenceIndex="0" LineDeactivationFlags="0" SuppressionMode="-1" IsVisible="0" CanDoFastModulation="1" IntensityShow="Shutter: on, Intensity: 0.0000%" />
                <LaserLineSetting LaserLine="487" IntensityDev="0" IntensityLowDev="0" AOBSIntensityDev="-1" AOBSIntensityLowDev="-1" EnableDoubleMode="0" LineIndex="2" SequenceIndex="0" LineDeactivationFlags="0" SuppressionMode="-1" IsVisible="0" CanDoFastModulation="1" IntensityShow="Shutter: on, Intensity: 0.0000%" />
                <LaserLineSetting LaserLine="488" IntensityDev="0" IntensityLowDev="0" AOBSIntensityDev="-1" AOBSIntensityLowDev="-1" EnableDoubleMode="0" LineIndex="3" SequenceIndex="0" LineDeactivationFlags="0" SuppressionMode="-1" IsVisible="0" CanDoFastModulation="1" IntensityShow="Shutter: on, Intensity: 0.0000%" />
                <LaserLineSetting LaserLine="682" IntensityDev="0" IntensityLowDev="0" AOBSIntensityDev="-1" AOBSIntensityLowDev="-1" EnableDoubleMode="0" LineIndex="4" SequenceIndex="0" LineDeactivationFlags="0" SuppressionMode="-1" IsVisible="0" CanDoFastModulation="1" IntensityShow="Shutter: on, Intensity: 0.0000%" />
                <LaserLineSetting LaserLine="683" IntensityDev="0" IntensityLowDev="0" AOBSIntensityDev="-1" AOBSIntensityLowDev="-1" EnableDoubleMode="0" LineIndex="5" SequenceIndex="0" LineDeactivationFlags="0" SuppressionMode="-1" IsVisible="0" CanDoFastModulation="1" IntensityShow="Shutter: on, Intensity: 0.0000%" />
                <LaserLineSetting LaserLine="684" IntensityDev="0" IntensityLowDev="0" AOBSIntensityDev="-1" AOBSIntensityLowDev="-1" EnableDoubleMode="0" LineIndex="6" SequenceIndex="0" LineDeactivationFlags="0" SuppressionMode="-1" IsVisible="0" CanDoFastModulation="1" IntensityShow="Shutter: on, Intensity: 0.0000%" />
                <LaserLineSetting LaserLine="685" IntensityDev="0" IntensityLowDev="0" AOBSIntensityDev="-1" AOBSIntensityLowDev="-1" EnableDoubleMode="0" LineIndex="7" SequenceIndex="0" LineDeactivationFlags="0" SuppressionMode="-1" IsVisible="0" CanDoFastModulation="1" IntensityShow="Shutter: on, Intensity: 0.0000%" />
              </Aotf>
            </AotfList>
            <STED_DepletionLine Wavelength="0" IsPulsedLaser="0" LineIndex="0">
              <BeamRoute Version="0" />
            </STED_DepletionLine>
            <LightSourceList>
              <LightSourceSetting version="2" LightSourceName="UV Light" LightSourceType="1">
                <BeamRoute Version="0">
                  <BeamPosition BeamPositionLevel="0" BeamPosition="30" />
                </BeamRoute>
                <LinesBlockedForDyeAssistant>
                  <LineBlocked IsBlocked="0" />
                </LinesBlockedForDyeAssistant>
              </LightSourceSetting>
              <LightSourceSetting version="2" LightSourceName="SuperContVisible Light" LightSourceType="4">
                <BeamRoute Version="0">
                  <BeamPosition BeamPositionLevel="0" BeamPosition="10" />
                  <BeamPosition BeamPositionLevel="1" BeamPosition="1" />
                </BeamRoute>
                <LinesBlockedForDyeAssistant>
                  <LineBlocked IsBlocked="0" />
                  <LineBlocked IsBlocked="0" />
                  <LineBlocked IsBlocked="0" />
                  <LineBlocked IsBlocked="0" />
                  <LineBlocked IsBlocked="0" />
                  <LineBlocked IsBlocked="0" />
                  <LineBlocked IsBlocked="0" />
                  <LineBlocked IsBlocked="0" />
                </LinesBlockedForDyeAssistant>
              </LightSourceSetting>
            </LightSourceList>
            <LUT_List>
              <LUT Channel="100" LutName="Gray">
                <BeamRoute Version="0">
                  <BeamPosition BeamPositionLevel="0" BeamPosition="10" />
                  <BeamPosition BeamPositionLevel="1" BeamPosition="0" />
                </BeamRoute>
              </LUT>
              <LUT Channel="1" LutName="Blue">
                <BeamRoute Version="0">
                  <BeamPosition BeamPositionLevel="0" BeamPosition="40" />
                  <BeamPosition BeamPositionLevel="1" BeamPosition="0" />
                </BeamRoute>
              </LUT>
              <LUT Channel="2" LutName="Green">
                <BeamRoute Version="0">
                  <BeamPosition BeamPositionLevel="0" BeamPosition="40" />
                  <BeamPosition BeamPositionLevel="1" BeamPosition="1" />
                </BeamRoute>
              </LUT>
              <LUT Channel="3" LutName="Red">
                <BeamRoute Version="0">
                  <BeamPosition BeamPositionLevel="0" BeamPosition="40" />
                  <BeamPosition BeamPositionLevel="1" BeamPosition="2" />
                </BeamRoute>
              </LUT>
            </LUT_List>
            <DetectorList DetectorAutoSelection="1" InExternalDetectionMode="0">
              <Detector Version="2" Name="HyD S 1" Type="SiPM" ScanType="Internal" Channel="1" ChannelName="Channel 1" IsActive="0" IsBlockedForDyeAssistant="0" DyeName="" DyeRelation="0" DyeExcitationMode="0" IsBlockedForManualActivationReason="0" TauInteractionDonorLifetime="-1" STEDDetectorMode="0" STEDDetectorModeName="other" STED_LateralSaturationFactor="0" Gain="2.5" Offset="0" IsSTEDDetector="1" IsSRSDetector="0" DetectionRangeBegin="320" DetectionRangeEnd="1" Phase="0" IsFlimDetector="0" IsEnabled="0" IsHPDDetector="0" CanDoPhotonCounting="1" IsHydPulsedModeAllowed="0" CanDoTimeGate="0" AcquisitionMode="1" DigitalGatingMode="2" AcquisitionModeName="PhotonCounting" IsLifetimeContrastActive="0" OperatingType="1" IsReflectionModeActive="0" OffsetShow="0" GainShow="2" ActiveShow="Inactive" Band="(447nm - 512nm)" LutName="Blue">
                <BeamRoute Version="0">
                  <BeamPosition BeamPositionLevel="0" BeamPosition="40" />
                  <BeamPosition BeamPositionLevel="1" BeamPosition="0" />
                </BeamRoute>
                <TauScanDef TauScanRangeBegin="0.0000000001" TauScanRangeEnd="0.00000001" TauScanCount="3" />
                <LutInfo Version="0" LutDescription="Blue" LutBackground="" LutIsUserDefined="0" LutBlackValue="0" LutWhiteValue="1" LutGammaValue="1" />
              </Detector>
              <Detector Version="2" Name="HyD S 2" Type="SiPM" ScanType="Internal" Channel="2" ChannelName="Channel 2" IsActive="1" IsBlockedForDyeAssistant="0" DyeName="Leica/Venus" DyeRelation="0" DyeExcitationMode="0" IsBlockedForManualActivationReason="0" TauInteractionDonorLifetime="-1" STEDDetectorMode="0" STEDDetectorModeName="other" STED_LateralSaturationFactor="0" Gain="16.7" Offset="0" IsSTEDDetector="1" IsSRSDetector="0" DetectionRangeBegin="320" DetectionRangeEnd="1" Phase="0" IsFlimDetector="0" IsEnabled="1" IsHPDDetector="0" CanDoPhotonCounting="1" IsHydPulsedModeAllowed="0" CanDoTimeGate="0" AcquisitionMode="1" DigitalGatingMode="2" AcquisitionModeName="PhotonCounting" IsLifetimeContrastActive="0" OperatingType="1" IsReflectionModeActive="0" OffsetShow="0" GainShow="17" ActiveShow="Active" Band="(512nm - 574nm)" LutName="Green">
                <BeamRoute Version="0">
                  <BeamPosition BeamPositionLevel="0" BeamPosition="40" />
                  <BeamPosition BeamPositionLevel="1" BeamPosition="1" />
                </BeamRoute>
                <ImageChannelArray>
                  <ImageChannel ChannelTypeName="Analog" ChannelType="1" IsEnabled="1" CanDoGain="1" Gain="16.6865234375" GainMode="0" />
                </ImageChannelArray>
                <TauScanDef TauScanRangeBegin="0.0000000001" TauScanRangeEnd="0.00000001" TauScanCount="3" />
                <LutInfo Version="0" LutDescription="Gray" LutBackground="" LutIsUserDefined="1" LutBlackValue="0" LutWhiteValue="0.1032427383" LutGammaValue="1" />
              </Detector>
              <Detector Version="2" Name="HyD S 3" Type="SiPM" ScanType="Internal" Channel="3" ChannelName="Channel 3" IsActive="0" IsBlockedForDyeAssistant="0" DyeName="" DyeRelation="0" DyeExcitationMode="0" IsBlockedForManualActivationReason="0" TauInteractionDonorLifetime="-1" STEDDetectorMode="0" STEDDetectorModeName="other" STED_LateralSaturationFactor="0" Gain="2.5" Offset="0" IsSTEDDetector="1" IsSRSDetector="0" DetectionRangeBegin="320" DetectionRangeEnd="1" Phase="0" IsFlimDetector="0" IsEnabled="0" IsHPDDetector="0" CanDoPhotonCounting="1" IsHydPulsedModeAllowed="0" CanDoTimeGate="0" AcquisitionMode="1" DigitalGatingMode="2" AcquisitionModeName="PhotonCounting" IsLifetimeContrastActive="0" OperatingType="1" IsReflectionModeActive="0" OffsetShow="0" GainShow="2" ActiveShow="Inactive" Band="(740nm - 813nm)" LutName="Red">
                <BeamRoute Version="0">
                  <BeamPosition BeamPositionLevel="0" BeamPosition="40" />
                  <BeamPosition BeamPositionLevel="1" BeamPosition="2" />
                </BeamRoute>
                <TauScanDef TauScanRangeBegin="0.0000000001" TauScanRangeEnd="0.00000001" TauScanCount="3" />
                <LutInfo Version="0" LutDescription="Red" LutBackground="" LutIsUserDefined="0" LutBlackValue="0" LutWhiteValue="1" LutGammaValue="1" />
              </Detector>
              <Detector Version="2" Name="Trans PMT" Type="PMT" ScanType="TLD" Channel="100" ChannelName="Transmission Channel" IsActive="1" IsBlockedForDyeAssistant="0" DyeName="" DyeRelation="0" DyeExcitationMode="0" IsBlockedForManualActivationReason="0" TauInteractionDonorLifetime="-1" STEDDetectorMode="0" STEDDetectorModeName="other" STED_LateralSaturationFactor="0" Gain="31.1" Offset="0" IsSTEDDetector="0" IsSRSDetector="0" DetectionRangeBegin="350" DetectionRangeEnd="1" Phase="0" IsFlimDetector="0" IsEnabled="1" IsHPDDetector="0" CanDoTimeGate="0" AcquisitionMode="-1" DigitalGatingMode="2" AcquisitionModeName="" IsLifetimeContrastActive="0" OperatingType="1" IsReflectionModeActive="0" OffsetShow="0" GainShow="31" ActiveShow="Active" Band="" LutName="Gray">
                <BeamRoute Version="0">
                  <BeamPosition BeamPositionLevel="0" BeamPosition="10" />
                  <BeamPosition BeamPositionLevel="1" BeamPosition="0" />
                </BeamRoute>
                <ImageChannelArray>
                  <ImageChannel ChannelTypeName="Analog" ChannelType="1" IsEnabled="1" CanDoGain="0" Gain="0" GainMode="0" />
                </ImageChannelArray>
                <TauScanDef TauScanRangeBegin="0.0000000001" TauScanRangeEnd="0.00000001" TauScanCount="3" />
                <LutInfo Version="0" LutDescription="Blue" LutBackground="" LutIsUserDefined="0" LutBlackValue="0" LutWhiteValue="0.2615986833" LutGammaValue="1" />
              </Detector>
            </DetectorList>
            <LaserArray>
              <Laser Version="6" LightSourceType="1" LaserName="Diode 405" StedAlignFlag="0" CanDoLinearOutputPower="0" CanDoPulsing="0" CanDoOutputPowerWatt="1" HighPowerModeActive="0" LightSourceName="UV Light" OutputPowerWatt="0" Wavelength="405" WavelengthDouble="405" PowerState="Off" CanDoChangeWavelength="0" OutputPowerDisplay="Off">
                <BeamRoute Version="0">
                  <BeamPosition BeamPositionLevel="0" BeamPosition="30" />
                </BeamRoute>
              </Laser>
              <Laser Version="6" LightSourceType="4" LaserName="WLL" StedAlignFlag="0" CanDoLinearOutputPower="1" CanDoPulsing="1" CanDoOutputPowerWatt="1" HighPowerModeActive="0" LightSourceName="SuperContVisible Light" OutputPowerWatt="85" OutputPowerPercentage="0.85" Wavelength="0" WavelengthDouble="0" PowerState="On" CanDoChangeWavelength="0" OutputPowerWattDisplay="85.0000 W" OutputPowerDisplay="On, 85.0000 %">
                <BeamRoute Version="0">
                  <BeamPosition BeamPositionLevel="0" BeamPosition="10" />
                  <BeamPosition BeamPositionLevel="1" BeamPosition="1" />
                </BeamRoute>
              </Laser>
            </LaserArray>
            <OnlineDyeSeparation Enabled="0" KeepRawImage="0" Detectors="0" Channels="0" Normalize="0">
              <OnlineDyeSeparationDetectorList />
              <OnlineDyeSeparationChannelList />
            </OnlineDyeSeparation>
            <VariableBeamExpanderFactors CommonSettingEnabled="1" CommonFactor="0" />
          </ATLConfocalSettingDefinition>
        </LDM_Block_Sequential_Master>
        <LDM_Block_Sequential_List>
          <ATLConfocalSettingDefinition VersionNumber="21" IsEnabledForSequentialScanning="1" UserSettingName="Setting 1" IsShowDyeEmissionSpectrum="1" IsShowDyeExcitationSpectrum="0" CanDoSTED="0" IsSTEDActive="0" IsSwitchForPulsedStedWithMpActive="0" UseSystemOptimizedVoxelCalculation="1" IsUserSettingNameSet="1" AreBleachPointsEnabled="0" IsRoiScanEnable="0" ZCompensationModes="0" WizardMode="0" InDimension="1024" OutDimension="1024" IsResonantScanner="0" ScanSpeed="100 Hz" ScanDirectionX="1" ScanDirectionXName="Unidirectional" BitSize="8" StagePosX="46,464.79 µm" StagePosY="41,029.51 µm" StageRangeX="126,999.93 µm" StageRangeY="82,999.96 µm" StageOrderNumber="158004141" IsEnabledForScanning="1">
            <SpimCACompensationParameter YGalvoOffsetLeft="0" YGalvoOffsetRight="0" />
            <AotfList>
              <Aotf Version="1" LightSourceName="UV Light" LightSourceType="1" OpenVirtual="0" IsChanged="0" CanDoPulseFreq="0" PulsFreq="0" CanDoTwoLaserPIE="0" TwoLaserPIEPossibleLastState="0" TwoLaserPIEActive="0" AotfType="UV">
                <BeamRoute Version="0">
                  <BeamPosition BeamPositionLevel="0" BeamPosition="30" />
                </BeamRoute>
                <LaserLineSetting LaserLine="405" IntensityDev="0" IntensityLowDev="0" AOBSIntensityDev="-1" AOBSIntensityLowDev="-1" EnableDoubleMode="0" LineIndex="0" SequenceIndex="0" LineDeactivationFlags="0" SuppressionMode="-1" IsVisible="0" CanDoFastModulation="1" IntensityShow="Intensity: 0.0000%" />
              </Aotf>
              <Aotf Version="1" LightSourceName="SuperContVisible Light" LightSourceType="4" OpenVirtual="0" IsChanged="1" ExcitationControlMode="0" ExcitationControlModeBegin="0" ExcitationControlModeEnd="0" CanDoMultipleConstantPowerCurves="1" CurrentConstantPowerCurve="100" CanDoPulseFreq="0" PulsFreq="0" CanDoTwoLaserPIE="0" TwoLaserPIEPossibleLastState="0" TwoLaserPIEActive="0" AotfType="Supercontinuum Visible">
                <BeamRoute Version="0">
                  <BeamPosition BeamPositionLevel="0" BeamPosition="10" />
                  <BeamPosition BeamPositionLevel="1" BeamPosition="1" />
                </BeamRoute>
                <LaserLineSetting LaserLine="507" IntensityDev="2.73995033658737" IntensityLowDev="0" AOBSIntensityDev="100" AOBSIntensityLowDev="-1" EnableDoubleMode="0" LineIndex="0" SequenceIndex="0" LineDeactivationFlags="0" SuppressionMode="1" IsVisible="1" CanDoFastModulation="1" IntensityShow="Intensity: 2.7400%" />
                <LaserLineSetting LaserLine="486" IntensityDev="0" IntensityLowDev="0" AOBSIntensityDev="-1" AOBSIntensityLowDev="-1" EnableDoubleMode="0" LineIndex="1" SequenceIndex="0" LineDeactivationFlags="0" SuppressionMode="-1" IsVisible="0" CanDoFastModulation="1" IntensityShow="Intensity: 0.0000%" />
                <LaserLineSetting LaserLine="487" IntensityDev="0" IntensityLowDev="0" AOBSIntensityDev="-1" AOBSIntensityLowDev="-1" EnableDoubleMode="0" LineIndex="2" SequenceIndex="0" LineDeactivationFlags="0" SuppressionMode="-1" IsVisible="0" CanDoFastModulation="1" IntensityShow="Intensity: 0.0000%" />
                <LaserLineSetting LaserLine="488" IntensityDev="0" IntensityLowDev="0" AOBSIntensityDev="-1" AOBSIntensityLowDev="-1" EnableDoubleMode="0" LineIndex="3" SequenceIndex="0" LineDeactivationFlags="0" SuppressionMode="-1" IsVisible="0" CanDoFastModulation="1" IntensityShow="Intensity: 0.0000%" />
                <LaserLineSetting LaserLine="682" IntensityDev="0" IntensityLowDev="0" AOBSIntensityDev="-1" AOBSIntensityLowDev="-1" EnableDoubleMode="0" LineIndex="4" SequenceIndex="0" LineDeactivationFlags="0" SuppressionMode="-1" IsVisible="0" CanDoFastModulation="1" IntensityShow="Intensity: 0.0000%" />
                <LaserLineSetting LaserLine="683" IntensityDev="0" IntensityLowDev="0" AOBSIntensityDev="-1" AOBSIntensityLowDev="-1" EnableDoubleMode="0" LineIndex="5" SequenceIndex="0" LineDeactivationFlags="0" SuppressionMode="-1" IsVisible="0" CanDoFastModulation="1" IntensityShow="Intensity: 0.0000%" />
                <LaserLineSetting LaserLine="684" IntensityDev="0" IntensityLowDev="0" AOBSIntensityDev="-1" AOBSIntensityLowDev="-1" EnableDoubleMode="0" LineIndex="6" SequenceIndex="0" LineDeactivationFlags="0" SuppressionMode="-1" IsVisible="0" CanDoFastModulation="1" IntensityShow="Intensity: 0.0000%" />
                <LaserLineSetting LaserLine="685" IntensityDev="0" IntensityLowDev="0" AOBSIntensityDev="-1" AOBSIntensityLowDev="-1" EnableDoubleMode="0" LineIndex="7" SequenceIndex="0" LineDeactivationFlags="0" SuppressionMode="-1" IsVisible="0" CanDoFastModulation="1" IntensityShow="Intensity: 0.0000%" />
              </Aotf>
            </AotfList>
            <STED_DepletionLine Wavelength="0" IsPulsedLaser="0" LineIndex="0">
              <BeamRoute Version="0" />
            </STED_DepletionLine>
            <LightSourceList>
              <LightSourceSetting version="2" LightSourceName="UV Light" LightSourceType="1">
                <BeamRoute Version="0">
                  <BeamPosition BeamPositionLevel="0" BeamPosition="30" />
                </BeamRoute>
                <LinesBlockedForDyeAssistant>
                  <LineBlocked IsBlocked="0" />
                </LinesBlockedForDyeAssistant>
              </LightSourceSetting>
              <LightSourceSetting version="2" LightSourceName="SuperContVisible Light" LightSourceType="4">
                <BeamRoute Version="0">
                  <BeamPosition BeamPositionLevel="0" BeamPosition="10" />
                  <BeamPosition BeamPositionLevel="1" BeamPosition="1" />
                </BeamRoute>
                <LinesBlockedForDyeAssistant>
                  <LineBlocked IsBlocked="0" />
                  <LineBlocked IsBlocked="0" />
                  <LineBlocked IsBlocked="0" />
                  <LineBlocked IsBlocked="0" />
                  <LineBlocked IsBlocked="0" />
                  <LineBlocked IsBlocked="0" />
                  <LineBlocked IsBlocked="0" />
                  <LineBlocked IsBlocked="0" />
                </LinesBlockedForDyeAssistant>
              </LightSourceSetting>
            </LightSourceList>
            <LUT_List>
              <LUT Channel="100" LutName="Blue">
                <BeamRoute Version="0">
                  <BeamPosition BeamPositionLevel="0" BeamPosition="10" />
                  <BeamPosition BeamPositionLevel="1" BeamPosition="0" />
                </BeamRoute>
              </LUT>
              <LUT Channel="1" LutName="Blue">
                <BeamRoute Version="0">
                  <BeamPosition BeamPositionLevel="0" BeamPosition="40" />
                  <BeamPosition BeamPositionLevel="1" BeamPosition="0" />
                </BeamRoute>
              </LUT>
              <LUT Channel="2" LutName="Gray">
                <BeamRoute Version="0">
                  <BeamPosition BeamPositionLevel="0" BeamPosition="40" />
                  <BeamPosition BeamPositionLevel="1" BeamPosition="1" />
                </BeamRoute>
              </LUT>
              <LUT Channel="3" LutName="Red">
                <BeamRoute Version="0">
                  <BeamPosition BeamPositionLevel="0" BeamPosition="40" />
                  <BeamPosition BeamPositionLevel="1" BeamPosition="2" />
                </BeamRoute>
              </LUT>
            </LUT_List>
            <DetectorList DetectorAutoSelection="1" InExternalDetectionMode="0">
              <Detector Version="2" Name="HyD S 1" Type="SiPM" ScanType="Internal" Channel="1" ChannelName="Channel 1" IsActive="0" IsBlockedForDyeAssistant="0" DyeName="" DyeRelation="0" DyeExcitationMode="0" IsBlockedForManualActivationReason="0" TauInteractionDonorLifetime="-1" STEDDetectorMode="0" STEDDetectorModeName="other" STED_LateralSaturationFactor="0" Gain="2.5" Offset="0" IsSTEDDetector="1" IsSRSDetector="0" DetectionRangeBegin="320" DetectionRangeEnd="1" Phase="0" IsFlimDetector="0" IsEnabled="0" IsHPDDetector="0" CanDoPhotonCounting="1" IsHydPulsedModeAllowed="0" AcquisitionMode="1" DigitalGatingMode="2" AcquisitionModeName="PhotonCounting" IsLifetimeContrastActive="0" OperatingType="1" IsReflectionModeActive="0" OffsetShow="0" GainShow="2" ActiveShow="Inactive" LutName="Blue">
                <BeamRoute Version="0">
                  <BeamPosition BeamPositionLevel="0" BeamPosition="40" />
                  <BeamPosition BeamPositionLevel="1" BeamPosition="0" />
                </BeamRoute>
                <TauScanDef TauScanRangeBegin="0.0000000001" TauScanRangeEnd="0.00000001" TauScanCount="3" />
                <LutInfo Version="0" LutDescription="Blue" LutBackground="" LutIsUserDefined="0" LutBlackValue="0" LutWhiteValue="1" LutGammaValue="1" />
              </Detector>
              <Detector Version="2" Name="HyD S 2" Type="SiPM" ScanType="Internal" Channel="2" ChannelName="Channel 2" IsActive="1" IsBlockedForDyeAssistant="0" DyeName="Leica/Venus" DyeRelation="0" DyeExcitationMode="0" IsBlockedForManualActivationReason="0" TauInteractionDonorLifetime="-1" STEDDetectorMode="0" STEDDetectorModeName="other" STED_LateralSaturationFactor="0" Gain="16.7" Offset="0" IsSTEDDetector="1" IsSRSDetector="0" DetectionRangeBegin="320" DetectionRangeEnd="1" Phase="0" IsFlimDetector="0" IsEnabled="0" IsHPDDetector="0" CanDoPhotonCounting="1" IsHydPulsedModeAllowed="0" AcquisitionMode="1" DigitalGatingMode="2" AcquisitionModeName="PhotonCounting" IsLifetimeContrastActive="0" OperatingType="1" IsReflectionModeActive="0" OffsetShow="0" GainShow="17" ActiveShow="Active" LutName="Gray">
                <BeamRoute Version="0">
                  <BeamPosition BeamPositionLevel="0" BeamPosition="40" />
                  <BeamPosition BeamPositionLevel="1" BeamPosition="1" />
                </BeamRoute>
                <ImageChannelArray>
                  <ImageChannel ChannelTypeName="Analog" ChannelType="1" IsEnabled="1" CanDoGain="1" Gain="16.6865234375" GainMode="0" />
                </ImageChannelArray>
                <TauScanDef TauScanRangeBegin="0.0000000001" TauScanRangeEnd="0.00000001" TauScanCount="3" />
                <DetectionReferenceLine Version="0" LaserName="WLL" LaserWavelength="507" IsAutomaticAssigned="1" />
                <LutInfo Version="0" LutDescription="Gray" LutBackground="" LutIsUserDefined="1" LutBlackValue="0" LutWhiteValue="0.1032427383" LutGammaValue="1" />
              </Detector>
              <Detector Version="2" Name="HyD S 3" Type="SiPM" ScanType="Internal" Channel="3" ChannelName="Channel 3" IsActive="0" IsBlockedForDyeAssistant="0" DyeName="" DyeRelation="0" DyeExcitationMode="0" IsBlockedForManualActivationReason="0" TauInteractionDonorLifetime="-1" STEDDetectorMode="0" STEDDetectorModeName="other" STED_LateralSaturationFactor="0" Gain="2.5" Offset="0" IsSTEDDetector="1" IsSRSDetector="0" DetectionRangeBegin="320" DetectionRangeEnd="1" Phase="0" IsFlimDetector="0" IsEnabled="0" IsHPDDetector="0" CanDoPhotonCounting="1" IsHydPulsedModeAllowed="0" AcquisitionMode="1" DigitalGatingMode="2" AcquisitionModeName="PhotonCounting" IsLifetimeContrastActive="0" OperatingType="1" IsReflectionModeActive="0" OffsetShow="0" GainShow="2" ActiveShow="Inactive" LutName="Red">
                <BeamRoute Version="0">
                  <BeamPosition BeamPositionLevel="0" BeamPosition="40" />
                  <BeamPosition BeamPositionLevel="1" BeamPosition="2" />
                </BeamRoute>
                <TauScanDef TauScanRangeBegin="0.0000000001" TauScanRangeEnd="0.00000001" TauScanCount="3" />
                <LutInfo Version="0" LutDescription="Red" LutBackground="" LutIsUserDefined="0" LutBlackValue="0" LutWhiteValue="1" LutGammaValue="1" />
              </Detector>
              <Detector Version="2" Name="Trans PMT" Type="PMT" ScanType="TLD" Channel="100" ChannelName="Transmission Channel" IsActive="1" IsBlockedForDyeAssistant="0" DyeName="" DyeRelation="0" DyeExcitationMode="0" IsBlockedForManualActivationReason="0" TauInteractionDonorLifetime="-1" STEDDetectorMode="0" STEDDetectorModeName="other" STED_LateralSaturationFactor="0" Gain="31.1" Offset="0" IsSTEDDetector="0" IsSRSDetector="0" DetectionRangeBegin="350" DetectionRangeEnd="1" Phase="0" IsFlimDetector="0" IsEnabled="0" IsHPDDetector="0" AcquisitionMode="-1" DigitalGatingMode="2" AcquisitionModeName="" IsLifetimeContrastActive="0" OperatingType="1" IsReflectionModeActive="0" OffsetShow="0" GainShow="31" ActiveShow="Active" LutName="Blue">
                <BeamRoute Version="0">
                  <BeamPosition BeamPositionLevel="0" BeamPosition="10" />
                  <BeamPosition BeamPositionLevel="1" BeamPosition="0" />
                </BeamRoute>
                <ImageChannelArray>
                  <ImageChannel ChannelTypeName="Analog" ChannelType="1" IsEnabled="1" CanDoGain="0" Gain="0" GainMode="0" />
                </ImageChannelArray>
                <TauScanDef TauScanRangeBegin="0.0000000001" TauScanRangeEnd="0.00000001" TauScanCount="3" />
                <LutInfo Version="0" LutDescription="Blue" LutBackground="" LutIsUserDefined="0" LutBlackValue="0" LutWhiteValue="0.2615986833" LutGammaValue="1" />
              </Detector>
            </DetectorList>
            <OnlineDyeSeparation Enabled="0" KeepRawImage="0" Detectors="0" Channels="0" Normalize="0">
              <OnlineDyeSeparationDetectorList />
              <OnlineDyeSeparationChannelList />
            </OnlineDyeSeparation>
          </ATLConfocalSettingDefinition>
        </LDM_Block_Sequential_List>
        <LDM_Block_Sequential_Execution_Mask>
          <InstrumentSettingMask AOTF="1" PMTs_on_off="1" Z_Compensation="0" />
        </LDM_Block_Sequential_Execution_Mask>
      </LDM_Block_Sequential>
    </Attachment>
    <ImageDescription>
      <Name>7_000</Name>
      <Size>2.10 MB</Size>
      <UniqueID>5c792729-f201-11ee-b883-d45d64ba6e90</UniqueID>
      <Channels>
        <ChannelDescription DataType="0" ChannelTag="0" Resolution="8" NameOfMeasuredQuantity="" Min="0" Max="255" Unit="" LUTName="Green" IsLUTInverted="0" BytesInc="0" BitInc="0" LUTPNGImage="iVBORw0KGgoAAAANSUhEUgAAAQAAAAABCAYAAAAxWXB3AAAAAXNSR0IArs4c6QAAAARnQU1BAACxjwv8YQUAAAAJcEhZcwAADsMAAA7DAcdvqGQAAAGKSURBVDhPHcMDjBgGAADA2rZt2/Zq27Zt291W27Zt27Zt53vpJReIgL8DG8SgBjO4IQxpKEMbxrCGM7wRjGgkIxvFqEYzujGMaSxjG8e4xjO+CUxoIhObxKQmM7kpTGkqU5vGtKYzvRnMaCYzm8WsZjO7OcxpLnObx7zmM78FLGghC1vEohazuCUsaSn/sbRlLGs5y1vBilayslWsajWrW8Oa1rK2daxrPevbwIY2srFNbGozm9vClraytW1sazvb28GOdrKzXexqN7vbw572srd97Gs/+zvAgQ5ysEMc6jCHO8KRjnK0YxzrOMc7wYlOcrJT/Nf//N+pTnO6M5zpLGc7x7nOc74LXOgiF7vEpS5zuStc6SpXu8a1rnO9G9zoJje7xa1uc7s73Okud7vHve5zvwc86CEPe8SjHvO4JzzpKU97xrOe87wXvOglL3vFq17zuje86S1ve8e73vO+D3zoIx/7xKc+87kvfOkrX/vGt77zvR/86Cc/+8WvfvO7P/zpL38bECjgD1oufZKKrvTJAAAAAElFTkSuQmCC" STEDDetectorModeName="other" STED_HuygensSaturationFactor="0.0" STED_Wavelength="">
        </ChannelDescription>
        <ChannelDescription DataType="0" ChannelTag="0" Resolution="8" NameOfMeasuredQuantity="" Min="0" Max="255" Unit="" LUTName="Gray" IsLUTInverted="0" BytesInc="1048576" BitInc="0" LUTPNGImage="iVBORw0KGgoAAAANSUhEUgAAAQAAAAABCAYAAAAxWXB3AAAAAXNSR0IArs4c6QAAAARnQU1BAACxjwv8YQUAAAAJcEhZcwAADsMAAA7DAcdvqGQAAAOrSURBVDhPFcMHNBAIAIDhE5U0kJWW0TCTokGSXVIZqezVQpOQlNGgzJZNmaWiQVFkp7SLor0zQpEm5f139733/fMf/i8gIMCgQYMQFBRESEiIwYMHM2TIEIYOHYqwsDDDhg1DRESE4cOHM2LECEaOHMmoUaMQFRVFTEwMcXFxRo8ejYSEBJKSkkhJSSEtLY2MjAxjxoxBVlaWsWPHMm7cOMaPH8+ECROYOHEicnJyyMvLo6CggKKiIpMmTWLy5MlMmTKFqVOnoqSkhLKyMioqKqiqqqKmpoa6ujrTpk1DQ0OD6dOno6mpyYwZM5g5cyZaWlpoa2sza9YsZs+ezZw5c5g7dy46Ojro6uoyb9489PT0mD9/Pvr6+ixYsAADAwMMDQ0xMjLC2NgYExMTTE1NMTMzY+HChSxatAhzc3MWL16MhYUFS5YsYenSpSxbtgxLS0usrKywtrbGxsaG5cuXY2try4oVK1i5ciWrVq3Czs4Oe3t7HBwccHR0xMnJCWdnZ1xcXHB1dcXNzQ13d3c8PDxYvXo1a9asYe3ataxbt47169fj6emJl5cX3t7ebNiwgY0bN7Jp0yY2b97Mli1b2Lp1Kz4+Pvj6+rJt2zb8/Pzw9/cnICCA7du3ExgYyI4dOwgKCmLnzp3s2rWL4OBgQkJCCA0NJSwsjN27d7Nnzx727t3Lvn37CA8PJyIigv3793PgwAEiIyOJiooiOjqamJgYYmNjiYuL4+DBgxw6dIjDhw9z5MgRjh49Snx8PAkJCSQmJpKUlERycjIpKSmkpqaSlpZGeno6x44d4/jx42RkZJCZmUlWVhbZ2dnk5OSQm5vLiRMnOHnyJHl5eZw6dYrTp09z5swZ8vPzKSgo4OzZs5w7d47z589z4cIFCgsLKSoq4uLFi1y6dIni4mJKSkq4fPkyV65cobS0lLKyMq5evUp5eTkVFRVUVlZSVVVFdXU1NTU11NbWcu3aNerq6rh+/To3btygvr6emzdvcuvWLW7fvs2dO3e4e/cu9+7d4/79+zx48ICHDx/S0NBAY2Mjjx494vHjxzQ1NdHc3MyTJ094+vQpz5494/nz57x48YKXL1/y6tUrXr9+zZs3b3j79i3v3r3j/fv3fPjwgY8fP9LS0kJrayttbW20t7fz6dMnOjo66OzspKuri8+fP/Plyxe6u7vp6enh69ev9Pb28u3bN75//86PHz/4+fMnv3794vfv3/T19dHf38+fP3/4+/cvAwMDAPwLyOJ6pYawLigAAAAASUVORK5CYII=" STEDDetectorModeName="other" STED_HuygensSaturationFactor="0.0" STED_Wavelength="">
        </ChannelDescription>
      </Channels>
      <Dimensions>
        <DimensionDescription DimID="X" NumberOfElements="1024" Origin="0" Length="387.5" Unit="µm" BitInc="0" BytesInc="1" UnitOrigin="µm" EndPosition="387.5" UnitEndPosition="µm" LogicalUnit="pixels" Voxel="0.379">
        </DimensionDescription>
        <DimensionDescription DimID="Y" NumberOfElements="1024" Origin="0" Length="387.5" Unit="µm" BitInc="0" BytesInc="1024" UnitOrigin="µm" EndPosition="387.5" UnitEndPosition="µm" LogicalUnit="pixels" Voxel="0.379">
        </DimensionDescription>
      </Dimensions>
      <FileLocation>W:\data\x.hou\BiFC 20240401.lif</FileLocation>
      <StartTime>4/1/2024 7:43:11.849 PM</StartTime>
      <EndTime>4/1/2024 7:43:11.849 PM</EndTime>
      <FrameCount>2 (2 channels, 1 frames)</FrameCount>
      <NumberOfChannels>2</NumberOfChannels>
    </ImageDescription>
    <Attachment Name="ViewerScaling" Application="LAS AF" Version="1.0">
      <ChannelScalingInfo BackgroundLutName="" WhiteValue="0.156862745098039" BlackValue="0" GammaValue="1" Automatic="0" />
      <ChannelScalingInfo BackgroundLutName="" WhiteValue="0.2615986833" BlackValue="0" GammaValue="1" Automatic="0" />
    </Attachment>
  </Image>
</Data>
