# Supplementary material for: The Arabidopsis phosphatase PP2C12 negatively regulates LRX-RALF-FER-mediated cell wall integrity sensing
Source: EMBO J. 2025 Nov 17;45(1):243–60. doi: 10.1038/s44318-025-00614-x (PMC12759080; doi:10.1038/s44318-025-00614-x)
Supplement: Supplementary file 7 — Source data Fig. 5 [file 44318_2025_614_MOESM7_ESM.zip › Fig 5/Fig 5C/3.2_Iti6b YCE _ROL23 YNE/MetaData/Image003.xml]

<?xml version="1.0"?>
<Data><Image TextDescription=""><Attachment Name="PreviewMarker" Application="LAS AF" IsPreviewImage="0"/><TimeStampList NumberOfTimeStamps="2">1da845f2d3e0610 1da845f2d3e0610 </TimeStampList><Attachment Name="ChannelAttachment" Application="LAS AF"/><Attachment Name="ImageXMLDocument" Application="LAS AF"><RootNode/>
		</Attachment><Attachment Name="HardwareSetting" Application="LAS AF" Software="LAS X 4.6.1.27508" HardwareServerVersion="Build 27508" SystemType="13" SystemTypeName="STELLARIS 5" DataSourceType="0" DataSourceTypeName="Confocal"><ATLConfocalSettingDefinition VersionNumber="21" IsEnabledForSequentialScanning="1" UserSettingName="S207" IsShowDyeEmissionSpectrum="1" IsShowDyeExcitationSpectrum="0" CanDoSTED="0" IsSTEDActive="0" IsSwitchForPulsedStedWithMpActive="0" UseSystemOptimizedVoxelCalculation="1" IsUserSettingNameSet="0" IsHydPulsedModeCoeffntManualActive="0" XGalvoMovementMode="1" XGalvoMovementModeName="linear" BitSize="8" MaxIntegrationTime="0" ScanMode="xyz" ZUseMode="1" ZUseModeName="z-galvo" ZPosition="-2.3841880645312E-10" IsSuperZ="0" ValidBeginStack="0" ValidEndStack="0" Sections="1" StackCalculationMode="2" StackCalculationModeName="System optimized step size" IsMPFormulaForStepSizerUsageActive="0" IsFastZStack="0" ZStackDirectionMode="1" ZStackDirectionModeName="Unidirectional" FlipX="0" FlipY="1" SwapXY="1" Magnification="40" ObjectivePos="2" ObjectiveName="HC PL APO CS2    40x/1.25 GLYC " ObjectiveNumber="11506422" MicroscopeModel="DMI8-CS" IsInverseMicroscopeModel="1" Immersion="GLYC" NumericalAperture="1.25" RefractionIndex="1.46" IsFCSFilterAutomationActive="0" IsSMDChaserUVAOTFAutomationActive="0" CanDoCSMode="1" ActiveCS_SubModeForTLD="0" ActiveCS_SubModeForTLDName="Scan-BF" ActiveCS_SubModeForRLD="0" ActiveCS_SubModeForRLDName="Empty" RldFluoCubePos="3" RldCubeAutoSelectionEnabled="1" LastNonMP_MFP_FW_Name="" LastNonMP_Pol_FW_Name="" IsResonantConfocalScanner="0" UseScanFormatRestriction="0" Zoom="0.75" BaseZoom="0.75" PanFirstDim="8.67361737988404E-19" PanSecondDim="8.67361737988404E-19" PhaseX="22.563515678645" RotatorAngle="0" Pinhole="9.37140842587696E-05" PinholeAiry="1.37957656542611" EmissionWavelengthForPinholeAiryCalculation="580" FrameAverage="1" LineAverage="1" FrameAccumulation="1" Line_Accumulation="1" AreBleachPointsEnabled="0" InTrigger="-1" OutTrigger="-1" IsRoiScanEnable="0" Is3DLimitedRoiScanEnable="0" ZCompensationModes="0" WizardMode="0" InDimension="1024" OutDimension="1024" IsResonantScanner="0" ScanSpeed="100" ScanDirectionX="1" ScanDirectionXName="Unidirectional" StagePosX="0.06440888792107" StagePosY="0.04108974458704" StageRangeX="0.126999934976" StageRangeY="0.082999957504" StageOrderNumber="158004141" IsConstantIntegrationTimeActive="1" PixelDwellTime="0.0000076875" SystemSerialNumber="8200000603"><Quantity Value="0.00000002" Unit=""/><AdditionalZPositionList><AdditionalZPosition Valid="1" SuperZMode="1" SuperZModeName="RestrictedRange" ZMode="1" ZUseModeName="z-galvo" ZPosition="-2.3841880645312E-10"/><AdditionalZPosition Valid="1" SuperZMode="1" SuperZModeName="RestrictedRange" ZMode="2" ZUseModeName="z-wide" ZPosition="0.005613033265"/></AdditionalZPositionList><SpimCACompensationParameter YGalvoOffsetLeft="0" YGalvoOffsetRight="0"/><ShutterList><Shutter Version="0" LightSourceType="1" LightSourceName="UV Light" IsActive="0"><BeamRoute Version="0"><BeamPosition BeamPositionLevel="0" BeamPosition="30"/></BeamRoute></Shutter><Shutter Version="0" LightSourceType="4" LightSourceName="SuperContVisible Light" IsActive="1"><BeamRoute Version="0"><BeamPosition BeamPositionLevel="0" BeamPosition="10"/><BeamPosition BeamPositionLevel="1" BeamPosition="1"/></BeamRoute></Shutter></ShutterList><BleachPoints><LMSDataContainerHeader Version="2"><Element Name="BleachPointROISet" Visibility="2" CopyOption="1" UniqueID="6aebf4cf-f052-11ee-bc28-00506220280d"><Data><ROISet ROISetType="1" PossibleChildROITypes="4294967295" PossibleROITransforms="65535" PossibleROIActions="65535"/></Data>
							<Memory Size="0" MemoryBlockID="MemBlock_1008"/><Children/></Element></LMSDataContainerHeader>
				</BleachPoints><ATLConfocalBleachPointsSettings/><GalvoSwitchParameter version="1" LastCsScanSpeed="400" LastCsPhase="22.563515678645" LastRsPhase="-84.1611352712291"/><FilterWheel FluorifierAutoSelection="1" BeamSplitterAutoSelection="0" StedBeamSelectionPinholeCoupling="0" StedBeamSliderAutoSelectionEnabled="0" MultiFunctionPortAutoSelection="0" BeamMergerAutoSelectionEnabled="0" RldBlockingFilterAutoSelectionEnabled="0"><Wheel Version="1" Qualifier="200" FilterWheelName="Galvo Resonant Pan" FilterIndex="0" FilterDisplayName="Galvo X Pan Center " FilterName="Galvo X Pan Center " IsSpectrumTurnMode="0" FilterSpectrumPosition="0"><BeamRoute Version="0"/></Wheel><Wheel Version="1" Qualifier="160" FilterWheelName="Galvo Slider" FilterIndex="0" FilterDisplayName="Galvo X Normal " FilterName="Galvo X Normal " IsSpectrumTurnMode="0" FilterSpectrumPosition="0"><BeamRoute Version="0"/></Wheel><Wheel Version="1" Qualifier="131" FilterWheelName="Notch FW 2" FilterIndex="0" FilterDisplayName="Empty" FilterName="Empty" IsSpectrumTurnMode="0" FilterSpectrumPosition="0"><BeamRoute Version="0"/></Wheel><Wheel Version="1" Qualifier="130" FilterWheelName="Polarization FW" FilterIndex="0" FilterDisplayName="Empty" FilterName="Empty" IsSpectrumTurnMode="0" FilterSpectrumPosition="0"><BeamRoute Version="0"/></Wheel><Wheel Version="1" Qualifier="170" FilterWheelName="Target Slider" FilterIndex="0" FilterDisplayName="Target Park " FilterName="Target Park " IsSpectrumTurnMode="0" FilterSpectrumPosition="0"><BeamRoute Version="0"/></Wheel><Wheel Version="1" Qualifier="31" FilterWheelName="X2 Lens Changer" FilterIndex="0" FilterDisplayName="CS2 UV Optics 1 " FilterName="CS2 UV Optics 1 " IsSpectrumTurnMode="0" FilterSpectrumPosition="0"><BeamRoute Version="0"/></Wheel></FilterWheel><Spectro><MultiBand Version="3" Channel="1" ChannelName="Channel 1" SpectralPosition="0" LeftWorld="446.666667666667" RightWorld="512" TargetWaveLengthBegin="446.666667666667" TargetWaveLengthEnd="512"><BeamRoute Version="0"><BeamPosition BeamPositionLevel="0" BeamPosition="40"/><BeamPosition BeamPositionLevel="1" BeamPosition="0"/></BeamRoute></MultiBand><MultiBand Version="3" Channel="2" ChannelName="Channel 2" SpectralPosition="1" LeftWorld="512" RightWorld="574" TargetWaveLengthBegin="512" TargetWaveLengthEnd="574"><BeamRoute Version="0"><BeamPosition BeamPositionLevel="0" BeamPosition="40"/><BeamPosition BeamPositionLevel="1" BeamPosition="1"/></BeamRoute></MultiBand><MultiBand Version="3" Channel="3" ChannelName="Channel 3" SpectralPosition="2" LeftWorld="740.000001" RightWorld="813.333332333333" TargetWaveLengthBegin="740.000001" TargetWaveLengthEnd="813.333332333333"><BeamRoute Version="0"><BeamPosition BeamPositionLevel="0" BeamPosition="40"/><BeamPosition BeamPositionLevel="1" BeamPosition="2"/></BeamRoute></MultiBand></Spectro><AotfList><Aotf Version="1" LightSourceName="UV Light" LightSourceType="1" OpenVirtual="0" IsChanged="0" CanDoPulseFreq="0" PulsFreq="0" CanDoTwoLaserPIE="0" TwoLaserPIEPossibleLastState="0" TwoLaserPIEActive="0"><BeamRoute Version="0"><BeamPosition BeamPositionLevel="0" BeamPosition="30"/></BeamRoute><LaserLineSetting LaserLine="405" IntensityDev="0" IntensityLowDev="0" AOBSIntensityDev="-1" AOBSIntensityLowDev="-1" EnableDoubleMode="0" LineIndex="0" SequenceIndex="0" LineDeactivationFlags="0" SuppressionMode="-1" IsVisible="0" CanDoFastModulation="1"/></Aotf><Aotf Version="1" LightSourceName="SuperContVisible Light" LightSourceType="4" OpenVirtual="0" IsChanged="0" ExcitationControlMode="0" ExcitationControlModeBegin="0" ExcitationControlModeEnd="0" CanDoMultipleConstantPowerCurves="1" CurrentConstantPowerCurve="100" CanDoPulseFreq="0" PulsFreq="0" CanDoTwoLaserPIE="0" TwoLaserPIEPossibleLastState="0" TwoLaserPIEActive="0"><BeamRoute Version="0"><BeamPosition BeamPositionLevel="0" BeamPosition="10"/><BeamPosition BeamPositionLevel="1" BeamPosition="1"/></BeamRoute><LaserLineSetting LaserLine="507" IntensityDev="2.73870947702713" IntensityLowDev="0" AOBSIntensityDev="100" AOBSIntensityLowDev="0" EnableDoubleMode="0" LineIndex="0" SequenceIndex="0" LineDeactivationFlags="0" SuppressionMode="1" IsVisible="1" CanDoFastModulation="1"/><LaserLineSetting LaserLine="486" IntensityDev="0" IntensityLowDev="0" AOBSIntensityDev="-1" AOBSIntensityLowDev="-1" EnableDoubleMode="0" LineIndex="1" SequenceIndex="0" LineDeactivationFlags="0" SuppressionMode="-1" IsVisible="0" CanDoFastModulation="1"/><LaserLineSetting LaserLine="487" IntensityDev="0" IntensityLowDev="0" AOBSIntensityDev="-1" AOBSIntensityLowDev="-1" EnableDoubleMode="0" LineIndex="2" SequenceIndex="0" LineDeactivationFlags="0" SuppressionMode="-1" IsVisible="0" CanDoFastModulation="1"/><LaserLineSetting LaserLine="488" IntensityDev="0" IntensityLowDev="0" AOBSIntensityDev="-1" AOBSIntensityLowDev="-1" EnableDoubleMode="0" LineIndex="3" SequenceIndex="0" LineDeactivationFlags="0" SuppressionMode="-1" IsVisible="0" CanDoFastModulation="1"/><LaserLineSetting LaserLine="682" IntensityDev="0" IntensityLowDev="0" AOBSIntensityDev="-1" AOBSIntensityLowDev="-1" EnableDoubleMode="0" LineIndex="4" SequenceIndex="0" LineDeactivationFlags="0" SuppressionMode="-1" IsVisible="0" CanDoFastModulation="1"/><LaserLineSetting LaserLine="683" IntensityDev="0" IntensityLowDev="0" AOBSIntensityDev="-1" AOBSIntensityLowDev="-1" EnableDoubleMode="0" LineIndex="5" SequenceIndex="0" LineDeactivationFlags="0" SuppressionMode="-1" IsVisible="0" CanDoFastModulation="1"/><LaserLineSetting LaserLine="684" IntensityDev="0" IntensityLowDev="0" AOBSIntensityDev="-1" AOBSIntensityLowDev="-1" EnableDoubleMode="0" LineIndex="6" SequenceIndex="0" LineDeactivationFlags="0" SuppressionMode="-1" IsVisible="0" CanDoFastModulation="1"/><LaserLineSetting LaserLine="685" IntensityDev="0" IntensityLowDev="0" AOBSIntensityDev="-1" AOBSIntensityLowDev="-1" EnableDoubleMode="0" LineIndex="7" SequenceIndex="0" LineDeactivationFlags="0" SuppressionMode="-1" IsVisible="0" CanDoFastModulation="1"/></Aotf></AotfList><STED_DepletionLine Wavelength="0" IsPulsedLaser="0" LineIndex="0"><BeamRoute Version="0"/></STED_DepletionLine><LightSourceList><LightSourceSetting version="2" LightSourceName="UV Light" LightSourceType="1"><BeamRoute Version="0"><BeamPosition BeamPositionLevel="0" BeamPosition="30"/></BeamRoute><LinesBlockedForDyeAssistant><LineBlocked IsBlocked="0"/></LinesBlockedForDyeAssistant></LightSourceSetting><LightSourceSetting version="2" LightSourceName="SuperContVisible Light" LightSourceType="4"><BeamRoute Version="0"><BeamPosition BeamPositionLevel="0" BeamPosition="10"/><BeamPosition BeamPositionLevel="1" BeamPosition="1"/></BeamRoute><LinesBlockedForDyeAssistant><LineBlocked IsBlocked="0"/><LineBlocked IsBlocked="0"/><LineBlocked IsBlocked="0"/><LineBlocked IsBlocked="0"/><LineBlocked IsBlocked="0"/><LineBlocked IsBlocked="0"/><LineBlocked IsBlocked="0"/><LineBlocked IsBlocked="0"/></LinesBlockedForDyeAssistant></LightSourceSetting></LightSourceList><LUT_List><LUT Channel="100" LutName="Blue"><BeamRoute Version="0"><BeamPosition BeamPositionLevel="0" BeamPosition="10"/><BeamPosition BeamPositionLevel="1" BeamPosition="0"/></BeamRoute></LUT><LUT Channel="1" LutName="Blue"><BeamRoute Version="0"><BeamPosition BeamPositionLevel="0" BeamPosition="40"/><BeamPosition BeamPositionLevel="1" BeamPosition="0"/></BeamRoute></LUT><LUT Channel="2" LutName="Gray"><BeamRoute Version="0"><BeamPosition BeamPositionLevel="0" BeamPosition="40"/><BeamPosition BeamPositionLevel="1" BeamPosition="1"/></BeamRoute></LUT><LUT Channel="3" LutName="Red"><BeamRoute Version="0"><BeamPosition BeamPositionLevel="0" BeamPosition="40"/><BeamPosition BeamPositionLevel="1" BeamPosition="2"/></BeamRoute></LUT></LUT_List><DetectorList DetectorAutoSelection="1" InExternalDetectionMode="0"><Detector Version="2" Name="HyD S 1" Type="SiPM" ScanType="Internal" Channel="1" ChannelName="Channel 1" IsActive="0" IsBlockedForDyeAssistant="0" DyeName="" DyeRelation="0" DyeExcitationMode="0" IsBlockedForManualActivationReason="0" TauInteractionDonorLifetime="-1" STEDDetectorMode="0" STEDDetectorModeName="other" STED_LateralSaturationFactor="0" Gain="2.5" Offset="0" IsSTEDDetector="1" IsSRSDetector="0" DetectionRangeBegin="320" DetectionRangeEnd="1" Phase="0" IsFlimDetector="0" IsEnabled="0" IsHPDDetector="0" CanDoPhotonCounting="1" IsHydPulsedModeAllowed="0" CanDoTimeGate="0" AcquisitionMode="1" DigitalGatingMode="2" AcquisitionModeName="PhotonCounting" IsLifetimeContrastActive="0" OperatingType="1" IsReflectionModeActive="0"><BeamRoute Version="0"><BeamPosition BeamPositionLevel="0" BeamPosition="40"/><BeamPosition BeamPositionLevel="1" BeamPosition="0"/></BeamRoute><TauScanDef TauScanRangeBegin="0.0000000001" TauScanRangeEnd="0.00000001" TauScanCount="3"/><LutInfo Version="0" LutDescription="Blue" LutBackground="" LutIsUserDefined="0" LutBlackValue="0" LutWhiteValue="1" LutGammaValue="1"/></Detector><Detector Version="2" Name="HyD S 2" Type="SiPM" ScanType="Internal" Channel="2" ChannelName="Channel 2" IsActive="1" IsBlockedForDyeAssistant="0" DyeName="Leica/Venus" DyeRelation="0" DyeExcitationMode="0" IsBlockedForManualActivationReason="0" TauInteractionDonorLifetime="-1" STEDDetectorMode="0" STEDDetectorModeName="other" STED_LateralSaturationFactor="0" Gain="16.6865234375" Offset="0" IsSTEDDetector="1" IsSRSDetector="0" DetectionRangeBegin="320" DetectionRangeEnd="1" Phase="0" IsFlimDetector="0" IsEnabled="1" IsHPDDetector="0" CanDoPhotonCounting="1" IsHydPulsedModeAllowed="0" CanDoTimeGate="0" AcquisitionMode="1" DigitalGatingMode="2" AcquisitionModeName="PhotonCounting" IsLifetimeContrastActive="0" OperatingType="1" IsReflectionModeActive="0"><BeamRoute Version="0"><BeamPosition BeamPositionLevel="0" BeamPosition="40"/><BeamPosition BeamPositionLevel="1" BeamPosition="1"/></BeamRoute><ImageChannelArray><ImageChannel ChannelTypeName="Analog" ChannelType="1" IsEnabled="1" CanDoGain="1" Gain="16.6865234375" GainMode="0"/></ImageChannelArray><TauScanDef TauScanRangeBegin="0.0000000001" TauScanRangeEnd="0.00000001" TauScanCount="3"/><DetectionReferenceLine Version="0" LaserName="WLL" LaserWavelength="507" IsAutomaticAssigned="1"/><LutInfo Version="0" LutDescription="Gray" LutBackground="" LutIsUserDefined="1" LutBlackValue="0" LutWhiteValue="0.0667674926" LutGammaValue="1"/></Detector><Detector Version="2" Name="HyD S 3" Type="SiPM" ScanType="Internal" Channel="3" ChannelName="Channel 3" IsActive="0" IsBlockedForDyeAssistant="0" DyeName="" DyeRelation="0" DyeExcitationMode="0" IsBlockedForManualActivationReason="0" TauInteractionDonorLifetime="-1" STEDDetectorMode="0" STEDDetectorModeName="other" STED_LateralSaturationFactor="0" Gain="2.5" Offset="0" IsSTEDDetector="1" IsSRSDetector="0" DetectionRangeBegin="320" DetectionRangeEnd="1" Phase="0" IsFlimDetector="0" IsEnabled="0" IsHPDDetector="0" CanDoPhotonCounting="1" IsHydPulsedModeAllowed="0" CanDoTimeGate="0" AcquisitionMode="1" DigitalGatingMode="2" AcquisitionModeName="PhotonCounting" IsLifetimeContrastActive="0" OperatingType="1" IsReflectionModeActive="0"><BeamRoute Version="0"><BeamPosition BeamPositionLevel="0" BeamPosition="40"/><BeamPosition BeamPositionLevel="1" BeamPosition="2"/></BeamRoute><TauScanDef TauScanRangeBegin="0.0000000001" TauScanRangeEnd="0.00000001" TauScanCount="3"/><LutInfo Version="0" LutDescription="Red" LutBackground="" LutIsUserDefined="0" LutBlackValue="0" LutWhiteValue="1" LutGammaValue="1"/></Detector><Detector Version="2" Name="Trans PMT" Type="PMT" ScanType="TLD" Channel="100" ChannelName="Transmission Channel" IsActive="1" IsBlockedForDyeAssistant="0" DyeName="" DyeRelation="0" DyeExcitationMode="0" IsBlockedForManualActivationReason="0" TauInteractionDonorLifetime="-1" STEDDetectorMode="0" STEDDetectorModeName="other" STED_LateralSaturationFactor="0" Gain="31.0617916013672" Offset="0" IsSTEDDetector="0" IsSRSDetector="0" DetectionRangeBegin="350" DetectionRangeEnd="1" Phase="0" IsFlimDetector="0" IsEnabled="1" IsHPDDetector="0" CanDoTimeGate="0" AcquisitionMode="-1" DigitalGatingMode="2" AcquisitionModeName="" IsLifetimeContrastActive="0" OperatingType="1" IsReflectionModeActive="0"><BeamRoute Version="0"><BeamPosition BeamPositionLevel="0" BeamPosition="10"/><BeamPosition BeamPositionLevel="1" BeamPosition="0"/></BeamRoute><ImageChannelArray><ImageChannel ChannelTypeName="Analog" ChannelType="1" IsEnabled="1" CanDoGain="0" Gain="0" GainMode="0"/></ImageChannelArray><TauScanDef TauScanRangeBegin="0.0000000001" TauScanRangeEnd="0.00000001" TauScanCount="3"/><LutInfo Version="0" LutDescription="Blue" LutBackground="" LutIsUserDefined="0" LutBlackValue="0" LutWhiteValue="0.2615986833" LutGammaValue="1"/></Detector></DetectorList><LaserArray><Laser Version="6" LightSourceType="1" LaserName="Diode 405" StedAlignFlag="0" CanDoLinearOutputPower="0" CanDoPulsing="0" CanDoOutputPowerWatt="1" HighPowerModeActive="0" LightSourceName="UV Light" OutputPowerWatt="0" Wavelength="405" WavelengthDouble="405" PowerState="Off" CanDoChangeWavelength="0"><BeamRoute Version="0"><BeamPosition BeamPositionLevel="0" BeamPosition="30"/></BeamRoute></Laser><Laser Version="6" LightSourceType="4" LaserName="WLL" StedAlignFlag="0" CanDoLinearOutputPower="1" CanDoPulsing="1" CanDoOutputPowerWatt="1" HighPowerModeActive="0" LightSourceName="SuperContVisible Light" OutputPowerWatt="85" OutputPowerPercentage="0.85" Wavelength="0" WavelengthDouble="0" PowerState="On" CanDoChangeWavelength="0"><BeamRoute Version="0"><BeamPosition BeamPositionLevel="0" BeamPosition="10"/><BeamPosition BeamPositionLevel="1" BeamPosition="1"/></BeamRoute></Laser></LaserArray><OnlineDyeSeparation Enabled="0" KeepRawImage="0" Detectors="0" Channels="0" Normalize="0"><OnlineDyeSeparationDetectorList/><OnlineDyeSeparationChannelList/></OnlineDyeSeparation><VariableBeamExpanderFactors CommonSettingEnabled="1" CommonFactor="0"/></ATLConfocalSettingDefinition><LDM_Block_Sequential VersionNumber="1" SequentialMode="0" AutoFocusSequence="1" BlockName="Job 1"><LDM_Block_Sequential_Master><ATLConfocalSettingDefinition VersionNumber="21" IsEnabledForSequentialScanning="1" UserSettingName="S2" CanDoSTED="0" IsSTEDActive="0" IsSwitchForPulsedStedWithMpActive="0" UseSystemOptimizedVoxelCalculation="1" IsUserSettingNameSet="0" IsHydPulsedModeCoeffntManualActive="0" XGalvoMovementMode="1" XGalvoMovementModeName="linear" BitSize="8" MaxIntegrationTime="0" ScanMode="xyz" ZUseMode="1" ZUseModeName="z-galvo" ZPosition="-2.3841880645312E-10" IsSuperZ="0" ValidBeginStack="0" ValidEndStack="0" Sections="1" StackCalculationMode="2" StackCalculationModeName="System optimized step size" IsMPFormulaForStepSizerUsageActive="0" IsFastZStack="0" ZStackDirectionMode="1" ZStackDirectionModeName="Unidirectional" FlipX="0" FlipY="1" SwapXY="1" Magnification="40" ObjectivePos="2" ObjectiveName="HC PL APO CS2    40x/1.25 GLYC " ObjectiveNumber="11506422" MicroscopeModel="DMI8-CS" IsInverseMicroscopeModel="1" Immersion="GLYC" NumericalAperture="1.25" RefractionIndex="1.46" IsFCSFilterAutomationActive="0" IsSMDChaserUVAOTFAutomationActive="0" CanDoCSMode="1" ActiveCS_SubModeForTLD="0" ActiveCS_SubModeForTLDName="Scan-BF" RldFluoCubePos="3" RldCubeAutoSelectionEnabled="1" LastNonMP_MFP_FW_Name="" LastNonMP_Pol_FW_Name="" IsResonantConfocalScanner="0" UseScanFormatRestriction="0" Zoom="0.75" BaseZoom="0.75" PanFirstDim="8.67361737988404E-19" PanSecondDim="8.67361737988404E-19" PhaseX="22.563515678645" RotatorAngle="0" Pinhole="9.37091320729772E-05" PinholeAiry="1.37950366368972" EmissionWavelengthForPinholeAiryCalculation="580" FrameAverage="1" LineAverage="1" FrameAccumulation="1" Line_Accumulation="1" AreBleachPointsEnabled="0" InTrigger="-1" OutTrigger="-1" IsRoiScanEnable="0" Is3DLimitedRoiScanEnable="0" ZCompensationModes="0" WizardMode="0" InDimension="1024" OutDimension="1024" IsResonantScanner="0" ScanSpeed="100" ScanDirectionX="1" ScanDirectionXName="Unidirectional" StagePosX="0.06440888792107" StagePosY="0.04108974458704" StageRangeX="0.126999934976" StageRangeY="0.082999957504" StageOrderNumber="158004141" IsConstantIntegrationTimeActive="1" PixelDwellTime="0.0000076875" SystemSerialNumber="8200000603"><Quantity Value="0.00000002" Unit=""/><AdditionalZPositionList><AdditionalZPosition Valid="1" SuperZMode="1" SuperZModeName="RestrictedRange" ZMode="1" ZUseModeName="z-galvo" ZPosition="-2.3841880645312E-10"/><AdditionalZPosition Valid="1" SuperZMode="1" SuperZModeName="RestrictedRange" ZMode="2" ZUseModeName="z-wide" ZPosition="0.005613033265"/></AdditionalZPositionList><SpimCACompensationParameter YGalvoOffsetLeft="0" YGalvoOffsetRight="0"/><ShutterList><Shutter Version="0" LightSourceType="1" LightSourceName="UV Light" IsActive="0"><BeamRoute Version="0"><BeamPosition BeamPositionLevel="0" BeamPosition="30"/></BeamRoute></Shutter><Shutter Version="0" LightSourceType="4" LightSourceName="SuperContVisible Light" IsActive="1"><BeamRoute Version="0"><BeamPosition BeamPositionLevel="0" BeamPosition="10"/><BeamPosition BeamPositionLevel="1" BeamPosition="1"/></BeamRoute></Shutter></ShutterList><BleachPoints><LMSDataContainerHeader Version="2"><Element Name="BleachPointROISet" Visibility="2" CopyOption="1" UniqueID="63552e1c-f04c-11ee-bc28-00506220280d"><Data><ROISet ROISetType="1" PossibleChildROITypes="4294967295" PossibleROITransforms="65535" PossibleROIActions="65535"/></Data>
									<Memory Size="0" MemoryBlockID="MemBlock_320"/><Children/></Element></LMSDataContainerHeader>
						</BleachPoints><ATLConfocalBleachPointsSettings/><GalvoSwitchParameter version="1" LastCsScanSpeed="400" LastCsPhase="22.563515678645" LastRsPhase="-84.1611352712291"/><FilterWheel FluorifierAutoSelection="1" BeamSplitterAutoSelection="0" StedBeamSelectionPinholeCoupling="0" StedBeamSliderAutoSelectionEnabled="0" MultiFunctionPortAutoSelection="0" BeamMergerAutoSelectionEnabled="0" RldBlockingFilterAutoSelectionEnabled="0"><Wheel Version="1" Qualifier="200" FilterWheelName="Galvo Resonant Pan" FilterIndex="0" FilterDisplayName="Galvo X Pan Center " FilterName="Galvo X Pan Center " IsSpectrumTurnMode="0" FilterSpectrumPosition="0"><BeamRoute Version="0"/></Wheel><Wheel Version="1" Qualifier="160" FilterWheelName="Galvo Slider" FilterIndex="0" FilterDisplayName="Galvo X Normal " FilterName="Galvo X Normal " IsSpectrumTurnMode="0" FilterSpectrumPosition="0"><BeamRoute Version="0"/></Wheel><Wheel Version="1" Qualifier="131" FilterWheelName="Notch FW 2" FilterIndex="0" FilterDisplayName="Empty" FilterName="Empty" IsSpectrumTurnMode="0" FilterSpectrumPosition="0"><BeamRoute Version="0"/></Wheel><Wheel Version="1" Qualifier="130" FilterWheelName="Polarization FW" FilterIndex="0" FilterDisplayName="Empty" FilterName="Empty" IsSpectrumTurnMode="0" FilterSpectrumPosition="0"><BeamRoute Version="0"/></Wheel><Wheel Version="1" Qualifier="170" FilterWheelName="Target Slider" FilterIndex="0" FilterDisplayName="Target Park " FilterName="Target Park " IsSpectrumTurnMode="0" FilterSpectrumPosition="0"><BeamRoute Version="0"/></Wheel><Wheel Version="1" Qualifier="31" FilterWheelName="X2 Lens Changer" FilterIndex="0" FilterDisplayName="CS2 UV Optics 1 " FilterName="CS2 UV Optics 1 " IsSpectrumTurnMode="0" FilterSpectrumPosition="0"><BeamRoute Version="0"/></Wheel></FilterWheel><Spectro><MultiBand Version="3" Channel="1" ChannelName="Channel 1" SpectralPosition="0" LeftWorld="446.666667666667" RightWorld="512" TargetWaveLengthBegin="446.666667666667" TargetWaveLengthEnd="512"><BeamRoute Version="0"><BeamPosition BeamPositionLevel="0" BeamPosition="40"/><BeamPosition BeamPositionLevel="1" BeamPosition="0"/></BeamRoute></MultiBand><MultiBand Version="3" Channel="2" ChannelName="Channel 2" SpectralPosition="1" LeftWorld="512" RightWorld="574" TargetWaveLengthBegin="512" TargetWaveLengthEnd="574"><BeamRoute Version="0"><BeamPosition BeamPositionLevel="0" BeamPosition="40"/><BeamPosition BeamPositionLevel="1" BeamPosition="1"/></BeamRoute></MultiBand><MultiBand Version="3" Channel="3" ChannelName="Channel 3" SpectralPosition="2" LeftWorld="740.000001" RightWorld="813.333332333333" TargetWaveLengthBegin="740.000001" TargetWaveLengthEnd="813.333332333333"><BeamRoute Version="0"><BeamPosition BeamPositionLevel="0" BeamPosition="40"/><BeamPosition BeamPositionLevel="1" BeamPosition="2"/></BeamRoute></MultiBand></Spectro><AotfList><Aotf Version="1" LightSourceName="UV Light" LightSourceType="1" OpenVirtual="0" IsChanged="0" CanDoPulseFreq="0" PulsFreq="0" CanDoTwoLaserPIE="0" TwoLaserPIEPossibleLastState="0" TwoLaserPIEActive="0"><BeamRoute Version="0"><BeamPosition BeamPositionLevel="0" BeamPosition="30"/></BeamRoute><LaserLineSetting LaserLine="405" IntensityDev="0" IntensityLowDev="0" AOBSIntensityDev="-1" AOBSIntensityLowDev="-1" EnableDoubleMode="0" LineIndex="0" SequenceIndex="0" LineDeactivationFlags="0" SuppressionMode="-1" IsVisible="0" CanDoFastModulation="1"/></Aotf><Aotf Version="1" LightSourceName="SuperContVisible Light" LightSourceType="4" OpenVirtual="0" IsChanged="1" ExcitationControlMode="0" ExcitationControlModeBegin="0" ExcitationControlModeEnd="0" CanDoMultipleConstantPowerCurves="1" CurrentConstantPowerCurve="100" CanDoPulseFreq="0" PulsFreq="0" CanDoTwoLaserPIE="0" TwoLaserPIEPossibleLastState="0" TwoLaserPIEActive="0"><BeamRoute Version="0"><BeamPosition BeamPositionLevel="0" BeamPosition="10"/><BeamPosition BeamPositionLevel="1" BeamPosition="1"/></BeamRoute><LaserLineSetting LaserLine="507" IntensityDev="2" IntensityLowDev="0" AOBSIntensityDev="100" AOBSIntensityLowDev="-1" EnableDoubleMode="0" LineIndex="0" SequenceIndex="0" LineDeactivationFlags="0" SuppressionMode="1" IsVisible="1" CanDoFastModulation="1"/><LaserLineSetting LaserLine="486" IntensityDev="0" IntensityLowDev="0" AOBSIntensityDev="-1" AOBSIntensityLowDev="-1" EnableDoubleMode="0" LineIndex="1" SequenceIndex="0" LineDeactivationFlags="0" SuppressionMode="-1" IsVisible="0" CanDoFastModulation="1"/><LaserLineSetting LaserLine="487" IntensityDev="0" IntensityLowDev="0" AOBSIntensityDev="-1" AOBSIntensityLowDev="-1" EnableDoubleMode="0" LineIndex="2" SequenceIndex="0" LineDeactivationFlags="0" SuppressionMode="-1" IsVisible="0" CanDoFastModulation="1"/><LaserLineSetting LaserLine="488" IntensityDev="0" IntensityLowDev="0" AOBSIntensityDev="-1" AOBSIntensityLowDev="-1" EnableDoubleMode="0" LineIndex="3" SequenceIndex="0" LineDeactivationFlags="0" SuppressionMode="-1" IsVisible="0" CanDoFastModulation="1"/><LaserLineSetting LaserLine="682" IntensityDev="0" IntensityLowDev="0" AOBSIntensityDev="-1" AOBSIntensityLowDev="-1" EnableDoubleMode="0" LineIndex="4" SequenceIndex="0" LineDeactivationFlags="0" SuppressionMode="-1" IsVisible="0" CanDoFastModulation="1"/><LaserLineSetting LaserLine="683" IntensityDev="0" IntensityLowDev="0" AOBSIntensityDev="-1" AOBSIntensityLowDev="-1" EnableDoubleMode="0" LineIndex="5" SequenceIndex="0" LineDeactivationFlags="0" SuppressionMode="-1" IsVisible="0" CanDoFastModulation="1"/><LaserLineSetting LaserLine="684" IntensityDev="0" IntensityLowDev="0" AOBSIntensityDev="-1" AOBSIntensityLowDev="-1" EnableDoubleMode="0" LineIndex="6" SequenceIndex="0" LineDeactivationFlags="0" SuppressionMode="-1" IsVisible="0" CanDoFastModulation="1"/><LaserLineSetting LaserLine="685" IntensityDev="0" IntensityLowDev="0" AOBSIntensityDev="-1" AOBSIntensityLowDev="-1" EnableDoubleMode="0" LineIndex="7" SequenceIndex="0" LineDeactivationFlags="0" SuppressionMode="-1" IsVisible="0" CanDoFastModulation="1"/></Aotf></AotfList><STED_DepletionLine Wavelength="0" IsPulsedLaser="0" LineIndex="0"><BeamRoute Version="0"/></STED_DepletionLine><LightSourceList><LightSourceSetting version="2" LightSourceName="UV Light" LightSourceType="1"><BeamRoute Version="0"><BeamPosition BeamPositionLevel="0" BeamPosition="30"/></BeamRoute><LinesBlockedForDyeAssistant><LineBlocked IsBlocked="0"/></LinesBlockedForDyeAssistant></LightSourceSetting><LightSourceSetting version="2" LightSourceName="SuperContVisible Light" LightSourceType="4"><BeamRoute Version="0"><BeamPosition BeamPositionLevel="0" BeamPosition="10"/><BeamPosition BeamPositionLevel="1" BeamPosition="1"/></BeamRoute><LinesBlockedForDyeAssistant><LineBlocked IsBlocked="0"/><LineBlocked IsBlocked="0"/><LineBlocked IsBlocked="0"/><LineBlocked IsBlocked="0"/><LineBlocked IsBlocked="0"/><LineBlocked IsBlocked="0"/><LineBlocked IsBlocked="0"/><LineBlocked IsBlocked="0"/></LinesBlockedForDyeAssistant></LightSourceSetting></LightSourceList><LUT_List><LUT Channel="100" LutName="Gray"><BeamRoute Version="0"><BeamPosition BeamPositionLevel="0" BeamPosition="10"/><BeamPosition BeamPositionLevel="1" BeamPosition="0"/></BeamRoute></LUT><LUT Channel="1" LutName="Blue"><BeamRoute Version="0"><BeamPosition BeamPositionLevel="0" BeamPosition="40"/><BeamPosition BeamPositionLevel="1" BeamPosition="0"/></BeamRoute></LUT><LUT Channel="2" LutName="Green"><BeamRoute Version="0"><BeamPosition BeamPositionLevel="0" BeamPosition="40"/><BeamPosition BeamPositionLevel="1" BeamPosition="1"/></BeamRoute></LUT><LUT Channel="3" LutName="Red"><BeamRoute Version="0"><BeamPosition BeamPositionLevel="0" BeamPosition="40"/><BeamPosition BeamPositionLevel="1" BeamPosition="2"/></BeamRoute></LUT></LUT_List><DetectorList DetectorAutoSelection="1" InExternalDetectionMode="0"><Detector Version="2" Name="HyD S 1" Type="SiPM" ScanType="Internal" Channel="1" ChannelName="Channel 1" IsActive="0" IsBlockedForDyeAssistant="0" DyeName="" DyeRelation="0" DyeExcitationMode="0" IsBlockedForManualActivationReason="0" TauInteractionDonorLifetime="-1" STEDDetectorMode="0" STEDDetectorModeName="other" STED_LateralSaturationFactor="0" Gain="2.5" Offset="0" IsSTEDDetector="1" IsSRSDetector="0" DetectionRangeBegin="320" DetectionRangeEnd="1" Phase="0" IsFlimDetector="0" IsEnabled="0" IsHPDDetector="0" CanDoPhotonCounting="1" IsHydPulsedModeAllowed="0" CanDoTimeGate="0" AcquisitionMode="1" DigitalGatingMode="2" AcquisitionModeName="PhotonCounting" IsLifetimeContrastActive="0" OperatingType="1" IsReflectionModeActive="0"><BeamRoute Version="0"><BeamPosition BeamPositionLevel="0" BeamPosition="40"/><BeamPosition BeamPositionLevel="1" BeamPosition="0"/></BeamRoute><TauScanDef TauScanRangeBegin="0.0000000001" TauScanRangeEnd="0.00000001" TauScanCount="3"/><LutInfo Version="0" LutDescription="Blue" LutBackground="" LutIsUserDefined="0" LutBlackValue="0" LutWhiteValue="1" LutGammaValue="1"/></Detector><Detector Version="2" Name="HyD S 2" Type="SiPM" ScanType="Internal" Channel="2" ChannelName="Channel 2" IsActive="1" IsBlockedForDyeAssistant="0" DyeName="Leica/Venus" DyeRelation="0" DyeExcitationMode="0" IsBlockedForManualActivationReason="0" TauInteractionDonorLifetime="-1" STEDDetectorMode="0" STEDDetectorModeName="other" STED_LateralSaturationFactor="0" Gain="16.6865234375" Offset="0" IsSTEDDetector="1" IsSRSDetector="0" DetectionRangeBegin="320" DetectionRangeEnd="1" Phase="0" IsFlimDetector="0" IsEnabled="1" IsHPDDetector="0" CanDoPhotonCounting="1" IsHydPulsedModeAllowed="0" CanDoTimeGate="0" AcquisitionMode="1" DigitalGatingMode="2" AcquisitionModeName="PhotonCounting" IsLifetimeContrastActive="0" OperatingType="1" IsReflectionModeActive="0"><BeamRoute Version="0"><BeamPosition BeamPositionLevel="0" BeamPosition="40"/><BeamPosition BeamPositionLevel="1" BeamPosition="1"/></BeamRoute><ImageChannelArray><ImageChannel ChannelTypeName="Analog" ChannelType="1" IsEnabled="1" CanDoGain="1" Gain="16.6865234375" GainMode="0"/></ImageChannelArray><TauScanDef TauScanRangeBegin="0.0000000001" TauScanRangeEnd="0.00000001" TauScanCount="3"/><LutInfo Version="0" LutDescription="Gray" LutBackground="" LutIsUserDefined="1" LutBlackValue="0" LutWhiteValue="0.1005738179" LutGammaValue="1"/></Detector><Detector Version="2" Name="HyD S 3" Type="SiPM" ScanType="Internal" Channel="3" ChannelName="Channel 3" IsActive="0" IsBlockedForDyeAssistant="0" DyeName="" DyeRelation="0" DyeExcitationMode="0" IsBlockedForManualActivationReason="0" TauInteractionDonorLifetime="-1" STEDDetectorMode="0" STEDDetectorModeName="other" STED_LateralSaturationFactor="0" Gain="2.5" Offset="0" IsSTEDDetector="1" IsSRSDetector="0" DetectionRangeBegin="320" DetectionRangeEnd="1" Phase="0" IsFlimDetector="0" IsEnabled="0" IsHPDDetector="0" CanDoPhotonCounting="1" IsHydPulsedModeAllowed="0" CanDoTimeGate="0" AcquisitionMode="1" DigitalGatingMode="2" AcquisitionModeName="PhotonCounting" IsLifetimeContrastActive="0" OperatingType="1" IsReflectionModeActive="0"><BeamRoute Version="0"><BeamPosition BeamPositionLevel="0" BeamPosition="40"/><BeamPosition BeamPositionLevel="1" BeamPosition="2"/></BeamRoute><TauScanDef TauScanRangeBegin="0.0000000001" TauScanRangeEnd="0.00000001" TauScanCount="3"/><LutInfo Version="0" LutDescription="Red" LutBackground="" LutIsUserDefined="0" LutBlackValue="0" LutWhiteValue="1" LutGammaValue="1"/></Detector><Detector Version="2" Name="Trans PMT" Type="PMT" ScanType="TLD" Channel="100" ChannelName="Transmission Channel" IsActive="1" IsBlockedForDyeAssistant="0" DyeName="" DyeRelation="0" DyeExcitationMode="0" IsBlockedForManualActivationReason="0" TauInteractionDonorLifetime="-1" STEDDetectorMode="0" STEDDetectorModeName="other" STED_LateralSaturationFactor="0" Gain="31.0617916013672" Offset="0" IsSTEDDetector="0" IsSRSDetector="0" DetectionRangeBegin="350" DetectionRangeEnd="1" Phase="0" IsFlimDetector="0" IsEnabled="1" IsHPDDetector="0" CanDoTimeGate="0" AcquisitionMode="-1" DigitalGatingMode="2" AcquisitionModeName="" IsLifetimeContrastActive="0" OperatingType="1" IsReflectionModeActive="0"><BeamRoute Version="0"><BeamPosition BeamPositionLevel="0" BeamPosition="10"/><BeamPosition BeamPositionLevel="1" BeamPosition="0"/></BeamRoute><ImageChannelArray><ImageChannel ChannelTypeName="Analog" ChannelType="1" IsEnabled="1" CanDoGain="0" Gain="0" GainMode="0"/></ImageChannelArray><TauScanDef TauScanRangeBegin="0.0000000001" TauScanRangeEnd="0.00000001" TauScanCount="3"/><LutInfo Version="0" LutDescription="Blue" LutBackground="" LutIsUserDefined="0" LutBlackValue="0" LutWhiteValue="0.2615986833" LutGammaValue="1"/></Detector></DetectorList><LaserArray><Laser Version="6" LightSourceType="1" LaserName="Diode 405" StedAlignFlag="0" CanDoLinearOutputPower="0" CanDoPulsing="0" CanDoOutputPowerWatt="1" HighPowerModeActive="0" LightSourceName="UV Light" OutputPowerWatt="0" Wavelength="405" WavelengthDouble="405" PowerState="Off" CanDoChangeWavelength="0"><BeamRoute Version="0"><BeamPosition BeamPositionLevel="0" BeamPosition="30"/></BeamRoute></Laser><Laser Version="6" LightSourceType="4" LaserName="WLL" StedAlignFlag="0" CanDoLinearOutputPower="1" CanDoPulsing="1" CanDoOutputPowerWatt="1" HighPowerModeActive="0" LightSourceName="SuperContVisible Light" OutputPowerWatt="85" OutputPowerPercentage="0.85" Wavelength="0" WavelengthDouble="0" PowerState="On" CanDoChangeWavelength="0"><BeamRoute Version="0"><BeamPosition BeamPositionLevel="0" BeamPosition="10"/><BeamPosition BeamPositionLevel="1" BeamPosition="1"/></BeamRoute></Laser></LaserArray><OnlineDyeSeparation Enabled="0" KeepRawImage="0" Detectors="0" Channels="0" Normalize="0"><OnlineDyeSeparationDetectorList/><OnlineDyeSeparationChannelList/></OnlineDyeSeparation><VariableBeamExpanderFactors CommonSettingEnabled="1" CommonFactor="0"/></ATLConfocalSettingDefinition></LDM_Block_Sequential_Master><LDM_Block_Sequential_List><ATLConfocalSettingDefinition VersionNumber="21" IsEnabledForSequentialScanning="1" UserSettingName="Setting 1" IsShowDyeEmissionSpectrum="1" IsShowDyeExcitationSpectrum="0" CanDoSTED="0" IsSTEDActive="0" IsSwitchForPulsedStedWithMpActive="0" UseSystemOptimizedVoxelCalculation="1" IsUserSettingNameSet="1" AreBleachPointsEnabled="0" IsRoiScanEnable="0" ZCompensationModes="0" WizardMode="0" InDimension="1024" OutDimension="1024" IsResonantScanner="0" ScanSpeed="100" ScanDirectionX="1" ScanDirectionXName="Unidirectional" BitSize="8" StagePosX="0.06440888792107" StagePosY="0.04108974458704" StageRangeX="0.126999934976" StageRangeY="0.082999957504" StageOrderNumber="158004141" IsEnabledForScanning="1"><SpimCACompensationParameter YGalvoOffsetLeft="0" YGalvoOffsetRight="0"/><AotfList><Aotf Version="1" LightSourceName="UV Light" LightSourceType="1" OpenVirtual="0" IsChanged="0" CanDoPulseFreq="0" PulsFreq="0" CanDoTwoLaserPIE="0" TwoLaserPIEPossibleLastState="0" TwoLaserPIEActive="0"><BeamRoute Version="0"><BeamPosition BeamPositionLevel="0" BeamPosition="30"/></BeamRoute><LaserLineSetting LaserLine="405" IntensityDev="0" IntensityLowDev="0" AOBSIntensityDev="-1" AOBSIntensityLowDev="-1" EnableDoubleMode="0" LineIndex="0" SequenceIndex="0" LineDeactivationFlags="0" SuppressionMode="-1" IsVisible="0" CanDoFastModulation="1"/></Aotf><Aotf Version="1" LightSourceName="SuperContVisible Light" LightSourceType="4" OpenVirtual="0" IsChanged="1" ExcitationControlMode="0" ExcitationControlModeBegin="0" ExcitationControlModeEnd="0" CanDoMultipleConstantPowerCurves="1" CurrentConstantPowerCurve="100" CanDoPulseFreq="0" PulsFreq="0" CanDoTwoLaserPIE="0" TwoLaserPIEPossibleLastState="0" TwoLaserPIEActive="0"><BeamRoute Version="0"><BeamPosition BeamPositionLevel="0" BeamPosition="10"/><BeamPosition BeamPositionLevel="1" BeamPosition="1"/></BeamRoute><LaserLineSetting LaserLine="507" IntensityDev="2.73995033658737" IntensityLowDev="0" AOBSIntensityDev="100" AOBSIntensityLowDev="-1" EnableDoubleMode="0" LineIndex="0" SequenceIndex="0" LineDeactivationFlags="0" SuppressionMode="1" IsVisible="1" CanDoFastModulation="1"/><LaserLineSetting LaserLine="486" IntensityDev="0" IntensityLowDev="0" AOBSIntensityDev="-1" AOBSIntensityLowDev="-1" EnableDoubleMode="0" LineIndex="1" SequenceIndex="0" LineDeactivationFlags="0" SuppressionMode="-1" IsVisible="0" CanDoFastModulation="1"/><LaserLineSetting LaserLine="487" IntensityDev="0" IntensityLowDev="0" AOBSIntensityDev="-1" AOBSIntensityLowDev="-1" EnableDoubleMode="0" LineIndex="2" SequenceIndex="0" LineDeactivationFlags="0" SuppressionMode="-1" IsVisible="0" CanDoFastModulation="1"/><LaserLineSetting LaserLine="488" IntensityDev="0" IntensityLowDev="0" AOBSIntensityDev="-1" AOBSIntensityLowDev="-1" EnableDoubleMode="0" LineIndex="3" SequenceIndex="0" LineDeactivationFlags="0" SuppressionMode="-1" IsVisible="0" CanDoFastModulation="1"/><LaserLineSetting LaserLine="682" IntensityDev="0" IntensityLowDev="0" AOBSIntensityDev="-1" AOBSIntensityLowDev="-1" EnableDoubleMode="0" LineIndex="4" SequenceIndex="0" LineDeactivationFlags="0" SuppressionMode="-1" IsVisible="0" CanDoFastModulation="1"/><LaserLineSetting LaserLine="683" IntensityDev="0" IntensityLowDev="0" AOBSIntensityDev="-1" AOBSIntensityLowDev="-1" EnableDoubleMode="0" LineIndex="5" SequenceIndex="0" LineDeactivationFlags="0" SuppressionMode="-1" IsVisible="0" CanDoFastModulation="1"/><LaserLineSetting LaserLine="684" IntensityDev="0" IntensityLowDev="0" AOBSIntensityDev="-1" AOBSIntensityLowDev="-1" EnableDoubleMode="0" LineIndex="6" SequenceIndex="0" LineDeactivationFlags="0" SuppressionMode="-1" IsVisible="0" CanDoFastModulation="1"/><LaserLineSetting LaserLine="685" IntensityDev="0" IntensityLowDev="0" AOBSIntensityDev="-1" AOBSIntensityLowDev="-1" EnableDoubleMode="0" LineIndex="7" SequenceIndex="0" LineDeactivationFlags="0" SuppressionMode="-1" IsVisible="0" CanDoFastModulation="1"/></Aotf></AotfList><STED_DepletionLine Wavelength="0" IsPulsedLaser="0" LineIndex="0"><BeamRoute Version="0"/></STED_DepletionLine><LightSourceList><LightSourceSetting version="2" LightSourceName="UV Light" LightSourceType="1"><BeamRoute Version="0"><BeamPosition BeamPositionLevel="0" BeamPosition="30"/></BeamRoute><LinesBlockedForDyeAssistant><LineBlocked IsBlocked="0"/></LinesBlockedForDyeAssistant></LightSourceSetting><LightSourceSetting version="2" LightSourceName="SuperContVisible Light" LightSourceType="4"><BeamRoute Version="0"><BeamPosition BeamPositionLevel="0" BeamPosition="10"/><BeamPosition BeamPositionLevel="1" BeamPosition="1"/></BeamRoute><LinesBlockedForDyeAssistant><LineBlocked IsBlocked="0"/><LineBlocked IsBlocked="0"/><LineBlocked IsBlocked="0"/><LineBlocked IsBlocked="0"/><LineBlocked IsBlocked="0"/><LineBlocked IsBlocked="0"/><LineBlocked IsBlocked="0"/><LineBlocked IsBlocked="0"/></LinesBlockedForDyeAssistant></LightSourceSetting></LightSourceList><LUT_List><LUT Channel="100" LutName="Blue"><BeamRoute Version="0"><BeamPosition BeamPositionLevel="0" BeamPosition="10"/><BeamPosition BeamPositionLevel="1" BeamPosition="0"/></BeamRoute></LUT><LUT Channel="1" LutName="Blue"><BeamRoute Version="0"><BeamPosition BeamPositionLevel="0" BeamPosition="40"/><BeamPosition BeamPositionLevel="1" BeamPosition="0"/></BeamRoute></LUT><LUT Channel="2" LutName="Gray"><BeamRoute Version="0"><BeamPosition BeamPositionLevel="0" BeamPosition="40"/><BeamPosition BeamPositionLevel="1" BeamPosition="1"/></BeamRoute></LUT><LUT Channel="3" LutName="Red"><BeamRoute Version="0"><BeamPosition BeamPositionLevel="0" BeamPosition="40"/><BeamPosition BeamPositionLevel="1" BeamPosition="2"/></BeamRoute></LUT></LUT_List><DetectorList DetectorAutoSelection="1" InExternalDetectionMode="0"><Detector Version="2" Name="HyD S 1" Type="SiPM" ScanType="Internal" Channel="1" ChannelName="Channel 1" IsActive="0" IsBlockedForDyeAssistant="0" DyeName="" DyeRelation="0" DyeExcitationMode="0" IsBlockedForManualActivationReason="0" TauInteractionDonorLifetime="-1" STEDDetectorMode="0" STEDDetectorModeName="other" STED_LateralSaturationFactor="0" Gain="2.5" Offset="0" IsSTEDDetector="1" IsSRSDetector="0" DetectionRangeBegin="320" DetectionRangeEnd="1" Phase="0" IsFlimDetector="0" IsEnabled="0" IsHPDDetector="0" CanDoPhotonCounting="1" IsHydPulsedModeAllowed="0" AcquisitionMode="1" DigitalGatingMode="2" AcquisitionModeName="PhotonCounting" IsLifetimeContrastActive="0" OperatingType="1" IsReflectionModeActive="0"><BeamRoute Version="0"><BeamPosition BeamPositionLevel="0" BeamPosition="40"/><BeamPosition BeamPositionLevel="1" BeamPosition="0"/></BeamRoute><TauScanDef TauScanRangeBegin="0.0000000001" TauScanRangeEnd="0.00000001" TauScanCount="3"/><LutInfo Version="0" LutDescription="Blue" LutBackground="" LutIsUserDefined="0" LutBlackValue="0" LutWhiteValue="1" LutGammaValue="1"/></Detector><Detector Version="2" Name="HyD S 2" Type="SiPM" ScanType="Internal" Channel="2" ChannelName="Channel 2" IsActive="1" IsBlockedForDyeAssistant="0" DyeName="Leica/Venus" DyeRelation="0" DyeExcitationMode="0" IsBlockedForManualActivationReason="0" TauInteractionDonorLifetime="-1" STEDDetectorMode="0" STEDDetectorModeName="other" STED_LateralSaturationFactor="0" Gain="16.6865234375" Offset="0" IsSTEDDetector="1" IsSRSDetector="0" DetectionRangeBegin="320" DetectionRangeEnd="1" Phase="0" IsFlimDetector="0" IsEnabled="0" IsHPDDetector="0" CanDoPhotonCounting="1" IsHydPulsedModeAllowed="0" AcquisitionMode="1" DigitalGatingMode="2" AcquisitionModeName="PhotonCounting" IsLifetimeContrastActive="0" OperatingType="1" IsReflectionModeActive="0"><BeamRoute Version="0"><BeamPosition BeamPositionLevel="0" BeamPosition="40"/><BeamPosition BeamPositionLevel="1" BeamPosition="1"/></BeamRoute><ImageChannelArray><ImageChannel ChannelTypeName="Analog" ChannelType="1" IsEnabled="1" CanDoGain="1" Gain="16.6865234375" GainMode="0"/></ImageChannelArray><TauScanDef TauScanRangeBegin="0.0000000001" TauScanRangeEnd="0.00000001" TauScanCount="3"/><DetectionReferenceLine Version="0" LaserName="WLL" LaserWavelength="507" IsAutomaticAssigned="1"/><LutInfo Version="0" LutDescription="Gray" LutBackground="" LutIsUserDefined="1" LutBlackValue="0" LutWhiteValue="0.1005738179" LutGammaValue="1"/></Detector><Detector Version="2" Name="HyD S 3" Type="SiPM" ScanType="Internal" Channel="3" ChannelName="Channel 3" IsActive="0" IsBlockedForDyeAssistant="0" DyeName="" DyeRelation="0" DyeExcitationMode="0" IsBlockedForManualActivationReason="0" TauInteractionDonorLifetime="-1" STEDDetectorMode="0" STEDDetectorModeName="other" STED_LateralSaturationFactor="0" Gain="2.5" Offset="0" IsSTEDDetector="1" IsSRSDetector="0" DetectionRangeBegin="320" DetectionRangeEnd="1" Phase="0" IsFlimDetector="0" IsEnabled="0" IsHPDDetector="0" CanDoPhotonCounting="1" IsHydPulsedModeAllowed="0" AcquisitionMode="1" DigitalGatingMode="2" AcquisitionModeName="PhotonCounting" IsLifetimeContrastActive="0" OperatingType="1" IsReflectionModeActive="0"><BeamRoute Version="0"><BeamPosition BeamPositionLevel="0" BeamPosition="40"/><BeamPosition BeamPositionLevel="1" BeamPosition="2"/></BeamRoute><TauScanDef TauScanRangeBegin="0.0000000001" TauScanRangeEnd="0.00000001" TauScanCount="3"/><LutInfo Version="0" LutDescription="Red" LutBackground="" LutIsUserDefined="0" LutBlackValue="0" LutWhiteValue="1" LutGammaValue="1"/></Detector><Detector Version="2" Name="Trans PMT" Type="PMT" ScanType="TLD" Channel="100" ChannelName="Transmission Channel" IsActive="1" IsBlockedForDyeAssistant="0" DyeName="" DyeRelation="0" DyeExcitationMode="0" IsBlockedForManualActivationReason="0" TauInteractionDonorLifetime="-1" STEDDetectorMode="0" STEDDetectorModeName="other" STED_LateralSaturationFactor="0" Gain="31.0617916013672" Offset="0" IsSTEDDetector="0" IsSRSDetector="0" DetectionRangeBegin="350" DetectionRangeEnd="1" Phase="0" IsFlimDetector="0" IsEnabled="0" IsHPDDetector="0" AcquisitionMode="-1" DigitalGatingMode="2" AcquisitionModeName="" IsLifetimeContrastActive="0" OperatingType="1" IsReflectionModeActive="0"><BeamRoute Version="0"><BeamPosition BeamPositionLevel="0" BeamPosition="10"/><BeamPosition BeamPositionLevel="1" BeamPosition="0"/></BeamRoute><ImageChannelArray><ImageChannel ChannelTypeName="Analog" ChannelType="1" IsEnabled="1" CanDoGain="0" Gain="0" GainMode="0"/></ImageChannelArray><TauScanDef TauScanRangeBegin="0.0000000001" TauScanRangeEnd="0.00000001" TauScanCount="3"/><LutInfo Version="0" LutDescription="Blue" LutBackground="" LutIsUserDefined="0" LutBlackValue="0" LutWhiteValue="0.2615986833" LutGammaValue="1"/></Detector></DetectorList><OnlineDyeSeparation Enabled="0" KeepRawImage="0" Detectors="0" Channels="0" Normalize="0"><OnlineDyeSeparationDetectorList/><OnlineDyeSeparationChannelList/></OnlineDyeSeparation></ATLConfocalSettingDefinition></LDM_Block_Sequential_List><LDM_Block_Sequential_Execution_Mask><InstrumentSettingMask AOTF="1" PMTs_on_off="1" Z_Compensation="0"/></LDM_Block_Sequential_Execution_Mask></LDM_Block_Sequential></Attachment><Attachment Name="ViewerScaling" Application="LAS AF" Version="1.0"><ChannelScalingInfo BackgroundLutName="" WhiteValue="0.156862745098039" BlackValue="0" GammaValue="1" Automatic="0"/><ChannelScalingInfo BackgroundLutName="" WhiteValue="0.2615986833" BlackValue="0" GammaValue="1" Automatic="0"/></Attachment><ImageDescription><Channels><ChannelDescription DataType="0" ChannelTag="0" Resolution="8" NameOfMeasuredQuantity="" Min="0.000000e+000" Max="2.550000e+002" Unit="" LUTName="Green" IsLUTInverted="0" BytesInc="0" BitInc="0"></ChannelDescription><ChannelDescription DataType="0" ChannelTag="0" Resolution="8" NameOfMeasuredQuantity="" Min="0.000000e+000" Max="2.550000e+002" Unit="" LUTName="Gray" IsLUTInverted="0" BytesInc="1048576" BitInc="0"></ChannelDescription></Channels><Dimensions><DimensionDescription DimID="1" NumberOfElements="1024" Origin="2.168404e-020" Length="3.875000e-004" Unit="m" BitInc="0" BytesInc="1"></DimensionDescription><DimensionDescription DimID="2" NumberOfElements="1024" Origin="2.168404e-020" Length="3.875000e-004" Unit="m" BitInc="0" BytesInc="1024"></DimensionDescription></Dimensions></ImageDescription></Image></Data>
