# Supplementary material for: The Arabidopsis phosphatase PP2C12 negatively regulates LRX-RALF-FER-mediated cell wall integrity sensing
Source: EMBO J. 2025 Nov 17;45(1):243–60. doi: 10.1038/s44318-025-00614-x (PMC12759080; doi:10.1038/s44318-025-00614-x)
Supplement: Supplementary file 8 — Source data Fig. 6 [file 44318_2025_614_MOESM8_ESM.zip]

Archive with 8 entries (6 files):
- Fig 6/Fig 6A/
- Fig 6/Fig 6A/Fig 6A CBB staining.tif
- Fig 6/Fig 6A/Fig 6A immunoblot.jpg
- Fig 6/Fig 6A/Fig 6A immunoblot.psd
- Fig 6/Fig 6A/Fig 6A immunoblot.Tif
- Fig 6/Fig 6B/
- Fig 6/Fig 6B/Fig 6B.csv
- Fig 6/Fig 6B/Fig 6B_raw_data.tsv
