# Supplementary material for: The Arabidopsis phosphatase PP2C12 negatively regulates LRX-RALF-FER-mediated cell wall integrity sensing
Source: EMBO J. 2025 Nov 17;45(1):243–60. doi: 10.1038/s44318-025-00614-x (PMC12759080; doi:10.1038/s44318-025-00614-x)
Supplement: Supplementary file 8 — Source data Fig. 6 [file 44318_2025_614_MOESM8_ESM.zip › Fig 6/Fig 6B/Fig 6B.csv]

ProteinName	PeptideSequence	Protein.Start	Protein.End	PrecursorCharge	FragmentIon	ProductCharge	IsotopeLabelType	Condition	BioReplicate	Run	Intensity	M:15.9949	STY:79.9663	Log2_intensity	Log10_intensity	PepSeq_factor
recFER	TGPTLDHT[79.9663]HVS[79.9663]T[79.9663]VVK	211	225	2	NA	NA	L	WT_0min	1	20240531_012_S699633_20240531_XH_rp_01	60331240	NA	T(0.0713)GPT(0.0831)LDHT(0.9485)HVS(0.9486)T(0.9486)VVK	25.8464019	7.780542252	TGPTLDHT[79.9663]HVS[79.9663]T[79.9663]VVK
recFER	TGPTLDHT[79.9663]HVS[79.9663]T[79.9663]VVK	211	225	2	NA	NA	L	DN_0min	1	20240531_013_S699634_20240531_XH_rp_02	104151920	NA	T(0.0636)GPT(0.0727)LDHT(0.9545)HVS(0.9546)T(0.9546)VVK	26.63411419	8.01766728	TGPTLDHT[79.9663]HVS[79.9663]T[79.9663]VVK
recFER	TGPTLDHT[79.9663]HVS[79.9663]T[79.9663]VVK	211	225	2	NA	NA	L	WT_90min	1	20240531_014_S699635_20240531_XH_rp_03	6850093	NA	NA	22.70769214	6.835696468	TGPTLDHT[79.9663]HVS[79.9663]T[79.9663]VVK
recFER	TGPTLDHT[79.9663]HVS[79.9663]T[79.9663]VVK	211	225	2	NA	NA	L	DN_90min	1	20240531_015_S699636_20240531_XH_rp_04	152766016	NA	T(0.0639)GPT(0.0686)LDHT(0.9558)HVS(0.9558)T(0.9558)VVK	27.1867484	8.184026753	TGPTLDHT[79.9663]HVS[79.9663]T[79.9663]VVK
recFER	TGPTLDHT[79.9663]HVS[79.9663]T[79.9663]VVK	211	225	2	NA	NA	L	WT_0min	2	20240531_017_S699637_20240531_XH_rp_05	147339696	NA	T(0.0635)GPT(0.0672)LDHT(0.9564)HVS(0.9565)T(0.9564)VVK	27.13457093	8.168319769	TGPTLDHT[79.9663]HVS[79.9663]T[79.9663]VVK
recFER	TGPTLDHT[79.9663]HVS[79.9663]T[79.9663]VVK	211	225	2	NA	NA	L	DN_0min	2	20240531_018_S699638_20240531_XH_rp_06	188789824	NA	T(0.0590)GPT(0.0624)LDHT(0.9595)HVS(0.9595)T(0.9595)VVK	27.49220576	8.275978582	TGPTLDHT[79.9663]HVS[79.9663]T[79.9663]VVK
recFER	TGPTLDHT[79.9663]HVS[79.9663]T[79.9663]VVK	211	225	2	NA	NA	L	WT_90min	2	20240531_019_S699639_20240531_XH_rp_07	6707769.5	NA	NA	22.67740168	6.82657813	TGPTLDHT[79.9663]HVS[79.9663]T[79.9663]VVK
recFER	TGPTLDHT[79.9663]HVS[79.9663]T[79.9663]VVK	211	225	2	NA	NA	L	DN_90min	2	20240531_020_S699640_20240531_XH_rp_08	178719504	NA	T(0.0623)GPT(0.0666)LDHT(0.9570)HVS(0.9571)T(0.9571)VVK	27.41312185	8.25217195	TGPTLDHT[79.9663]HVS[79.9663]T[79.9663]VVK
recFER	TGPTLDHT[79.9663]HVS[79.9663]T[79.9663]VVK	211	225	2	NA	NA	L	WT_0min	3	20240531_022_S699641_20240531_XH_rp_09	185412208	NA	T(0.0641)GPT(0.0686)LDHT(0.9557)HVS(0.9558)T(0.9558)VVK	27.466161	8.268138326	TGPTLDHT[79.9663]HVS[79.9663]T[79.9663]VVK
recFER	TGPTLDHT[79.9663]HVS[79.9663]T[79.9663]VVK	211	225	2	NA	NA	L	DN_0min	3	20240531_023_S699642_20240531_XH_rp_10	189381792	NA	T(0.0580)GPT(0.0616)LDHT(0.9601)HVS(0.9602)T(0.9602)VVK	27.49672239	8.277338222	TGPTLDHT[79.9663]HVS[79.9663]T[79.9663]VVK
recFER	TGPTLDHT[79.9663]HVS[79.9663]T[79.9663]VVK	211	225	2	NA	NA	L	WT_90min	3	20240531_024_S699643_20240531_XH_rp_11	10117146	NA	T(0.1683)GPT(0.1683)LDHT(0.8874)HVS(0.8880)T(0.8880)VVK	23.27029903	7.005058017	TGPTLDHT[79.9663]HVS[79.9663]T[79.9663]VVK
recFER	TGPTLDHT[79.9663]HVS[79.9663]T[79.9663]VVK	211	225	2	NA	NA	L	DN_90min	3	20240531_025_S699644_20240531_XH_rp_12	205104800	NA	T(0.0638)GPT(0.0669)LDHT(0.9564)HVS(0.9564)T(0.9564)VVK	27.61178601	8.311975824	TGPTLDHT[79.9663]HVS[79.9663]T[79.9663]VVK
recFER	TGPT[79.9663]LDHT[79.9663]HVS[79.9663]TVVK	211	225	3	NA	NA	L	WT_0min	1	20240531_012_S699633_20240531_XH_rp_01	3317240.2	NA	NA	21.66155205	6.52077692	TGPT[79.9663]LDHT[79.9663]HVS[79.9663]TVVK
recFER	TGPT[79.9663]LDHT[79.9663]HVS[79.9663]TVVK	211	225	3	NA	NA	L	DN_0min	1	20240531_013_S699634_20240531_XH_rp_02	11076638	NA	NA	23.40101672	7.044407963	TGPT[79.9663]LDHT[79.9663]HVS[79.9663]TVVK
recFER	TGPT[79.9663]LDHT[79.9663]HVS[79.9663]TVVK	211	225	3	NA	NA	L	WT_90min	1	20240531_014_S699635_20240531_XH_rp_03	NA	NA	NA	NA	NA	TGPT[79.9663]LDHT[79.9663]HVS[79.9663]TVVK
recFER	TGPT[79.9663]LDHT[79.9663]HVS[79.9663]TVVK	211	225	3	NA	NA	L	DN_90min	1	20240531_015_S699636_20240531_XH_rp_04	13262987	NA	NA	23.66090239	7.122641344	TGPT[79.9663]LDHT[79.9663]HVS[79.9663]TVVK
recFER	TGPT[79.9663]LDHT[79.9663]HVS[79.9663]TVVK	211	225	3	NA	NA	L	WT_0min	2	20240531_017_S699637_20240531_XH_rp_05	16882056	NA	NA	24.00898728	7.227425337	TGPT[79.9663]LDHT[79.9663]HVS[79.9663]TVVK
recFER	TGPT[79.9663]LDHT[79.9663]HVS[79.9663]TVVK	211	225	3	NA	NA	L	DN_0min	2	20240531_018_S699638_20240531_XH_rp_06	22165122	NA	NA	24.40178797	7.345670126	TGPT[79.9663]LDHT[79.9663]HVS[79.9663]TVVK
recFER	TGPT[79.9663]LDHT[79.9663]HVS[79.9663]TVVK	211	225	3	NA	NA	L	WT_90min	2	20240531_019_S699639_20240531_XH_rp_07	NA	NA	NA	NA	NA	TGPT[79.9663]LDHT[79.9663]HVS[79.9663]TVVK
recFER	TGPT[79.9663]LDHT[79.9663]HVS[79.9663]TVVK	211	225	3	NA	NA	L	DN_90min	2	20240531_020_S699640_20240531_XH_rp_08	27875906	NA	T(0.0611)GPT(0.7347)LDHT(0.7347)HVS(0.7347)T(0.7347)VVK	24.73251536	7.445228991	TGPT[79.9663]LDHT[79.9663]HVS[79.9663]TVVK
recFER	TGPT[79.9663]LDHT[79.9663]HVS[79.9663]TVVK	211	225	3	NA	NA	L	WT_0min	3	20240531_022_S699641_20240531_XH_rp_09	26154718	NA	T(0.0970)GPT(0.7258)LDHT(0.7258)HVS(0.7258)T(0.7258)VVK	24.64056788	7.417550042	TGPT[79.9663]LDHT[79.9663]HVS[79.9663]TVVK
recFER	TGPT[79.9663]LDHT[79.9663]HVS[79.9663]TVVK	211	225	3	NA	NA	L	DN_0min	3	20240531_023_S699642_20240531_XH_rp_10	31076334	NA	NA	24.88931299	7.49242978	TGPT[79.9663]LDHT[79.9663]HVS[79.9663]TVVK
recFER	TGPT[79.9663]LDHT[79.9663]HVS[79.9663]TVVK	211	225	3	NA	NA	L	WT_90min	3	20240531_024_S699643_20240531_XH_rp_11	465380.62	NA	NA	18.82805161	5.667808294	TGPT[79.9663]LDHT[79.9663]HVS[79.9663]TVVK
recFER	TGPT[79.9663]LDHT[79.9663]HVS[79.9663]TVVK	211	225	3	NA	NA	L	DN_90min	3	20240531_025_S699644_20240531_XH_rp_12	30964538	NA	T(0.0711)GPT(0.7750)LDHT(0.7180)HVS(0.7180)T(0.7180)VVK	24.88411358	7.490864605	TGPT[79.9663]LDHT[79.9663]HVS[79.9663]TVVK
