# Supplementary material for: The Arabidopsis phosphatase PP2C12 negatively regulates LRX-RALF-FER-mediated cell wall integrity sensing
Source: EMBO J. 2025 Nov 17;45(1):243–60. doi: 10.1038/s44318-025-00614-x (PMC12759080; doi:10.1038/s44318-025-00614-x)
Supplement: Supplementary file 8 — Source data Fig. 6 [file 44318_2025_614_MOESM8_ESM.zip › Fig 6/Fig 6B/Fig 6B_raw_data.tsv]

Index	Gene	Protein	Protein ID	Peptide	Best Localization Probability	DN_0min_1 Localization Probability	DN_0min_2 Localization Probability	DN_0min_3 Localization Probability	DN_90min_1 Localization Probability	DN_90min_2 Localization Probability	DN_90min_3 Localization Probability	WT_0min_1 Localization Probability	WT_0min_2 Localization Probability	WT_0min_3 Localization Probability	WT_90min_1 Localization Probability	WT_90min_2 Localization Probability	WT_90min_3 Localization Probability	DN_0min_1 Intensity	DN_0min_2 Intensity	DN_0min_3 Intensity	DN_90min_1 Intensity	DN_90min_2 Intensity	DN_90min_3 Intensity	WT_0min_1 Intensity	WT_0min_2 Intensity	WT_0min_3 Intensity	WT_90min_1 Intensity	WT_90min_2 Intensity	WT_90min_3 Intensity
P09546_Y466	putA	sp|P09546|PUTA_ECOLI	P09546	KVYTDVSyLACAKK	0.9038	0.9038	0.0	0.0	0.4358	0.0	0.0	0.0	0.8943	0.8986	0.8344	0.0	0.8691	3.819776E7	0.0	0.0	0.0	0.0	0.0	0.0	0.0	0.0	0.0	0.0	5.208242E7
P0A7F6_T104	speD	sp|P0A7F6|SPED_ECOLI	P0A7F6	LIDKTEHPGPLPEtVVAHLDK	0.9486	0.9051	0.943	0.9486	0.9459	0.9466	0.9452	0.9276	0.9318	0.9447	0.0	0.0	0.0	2.1144802E7	2.7325106E7	2.3771838E7	2.3495674E7	2.3697388E7	2.3475438E7	1.758182E7	2.0293702E7	2.8259126E7	0.0	0.0	0.0
P0A7R5_T50	rpsJ	sp|P0A7R5|RS10_ECOLI	P0A7R5	ERFtVLISPHVNK	0.9387	0.9356	0.9387	0.9074	0.9277	0.909	0.9308	0.9052	0.9355	0.9057	0.9302	0.9152	0.9117	4.1501008E7	5.5471228E7	5.84572E7	4.0920236E7	4.1995732E7	5.6551208E7	2.4796696E7	4.5156368E7	5.771282E7	4.4525192E7	4.0887784E7	5.5535612E7
P0A7V0_S236	rpsB	sp|P0A7V0|RS2_ECOLI	P0A7V0	SQDLASQAEEsFVEAE	0.9563	0.9453	0.9554	0.9563	0.934	0.9336	0.9504	0.0	0.9432	0.9407	0.8166	0.8518	0.9417	1.13592288E8	1.39778144E8	1.27794168E8	1.15265392E8	1.18520704E8	1.08848384E8	0.0	1.18881872E8	1.14438352E8	8.4705056E7	1.04325928E8	9.9441328E7
P0A8M3_S10	thrS	sp|P0A8M3|SYT_ECOLI	P0A8M3	MPVItLPDGsQRHYDHAVSPMDVALDIGPGLAK	0.8646	0.0	0.5306	0.0	0.0	0.8646	0.0	0.0	0.0	0.6092	0.0	0.0	0.6268	0.0	0.0	0.0	0.0	0.0	0.0	0.0	0.0	1.8674138E7	0.0	0.0	1.50656176E8
P0A8M3_T5	thrS	sp|P0A8M3|SYT_ECOLI	P0A8M3	MPVItLPDGSQRHyDHAVSPMDVALDIGPGLAK;MPVItLPDGsQRHYDHAVSPMDVALDIGPGLAK	0.8902	0.0	0.8902	0.5792	0.0	0.8646	0.0	0.7048	0.0	0.6092	0.5668	0.0	0.706	0.0	0.0	9.5395272E7	0.0	0.0	0.0	0.0	0.0	1.8674138E7	1.24327192E8	0.0	1.50656176E8
P0A8M3_Y14	thrS	sp|P0A8M3|SYT_ECOLI	P0A8M3	MPVItLPDGSQRHyDHAVSPMDVALDIGPGLAK	0.8878	0.0	0.8878	0.6543	0.0	0.0	0.0	0.6739	0.0	0.0	0.6333	0.0	0.0	0.0	0.0	9.5395272E7	0.0	0.0	0.0	0.0	0.0	0.0	1.24327192E8	0.0	0.0
P0A8V2_T539	rpoB	sp|P0A8V2|RPOB_ECOLI	P0A8V2	ISALGPGGLtR	0.9385	0.0	0.0	0.0	0.0	0.0	0.0	0.9385	0.0	0.0	0.0	0.0	0.0	0.0	0.0	0.0	0.0	0.0	0.0	5839966.0	0.0	0.0	0.0	0.0	0.0
P0A951_S28	speG	sp|P0A951|ATDA_ECOLI	P0A951	YVHQLDNNAsVMR	0.9299	0.0	0.0	0.0	0.0	0.0	0.9299	0.0	0.0	0.0	0.0	0.0	0.8425	0.0	0.0	0.0	0.0	0.0	3828688.2	0.0	0.0	0.0	0.0	0.0	3983002.8
P0A9A9_S103	fur	sp|P0A9A9|FUR_ECOLI	P0A9A9	VIEFsDDSIEAR	0.9222	0.873	0.8651	0.859	0.9035	0.9149	0.9222	0.0	0.8687	0.9187	0.6585	0.79	0.835	3.0730702E7	3.239803E7	3.5312852E7	3.5122156E7	3.8169516E7	3.5053536E7	0.0	3.6406976E7	3.5799872E7	3.555208E7	3.9347844E7	3.5191956E7
P0A9S3_S3	gatD	sp|P0A9S3|GATD_ECOLI	P0A9S3	MKsVVNDTDGIVR	0.9492	0.0	0.0	0.0	0.0	0.0	0.0	0.0	0.0	0.9464	0.0	0.9492	0.0	0.0	0.0	0.0	0.0	0.0	0.0	0.0	0.0	4013065.0	0.0	4011038.0	0.0
P0AA10_T3	rplM	sp|P0AA10|RL13_ECOLI	P0AA10	MKtFTAKPETVK;MKtFTAKPETVKR	0.9117	0.0	0.8852	0.7698	0.8033	0.4929	0.7976	0.0	0.8951	0.9117	0.4903	0.4923	0.7544	0.0	2.1765078E7	1.8503988E7	1.8657044E7	1.836697E7	1.8576732E7	0.0	2.1553738E7	2.0105768E7	1.1526455E7	1.465689E7	1.8196492E7
P0ABB0_S155	atpA	sp|P0ABB0|ATPA_ECOLI	P0ABB0	AVDsMIPIGR	1.0	0.0	0.0	0.0	0.0	0.0	0.0	0.0	0.0	0.0	0.0	1.0	0.0	0.0	0.0	0.0	0.0	0.0	0.0	0.0	0.0	0.0	0.0	1.9560246E7	0.0
P0AC41_S123	sdhA	sp|P0AC41|SDHA_ECOLI	P0AC41	IYQRPFGGQsK	0.9491	0.0	0.0	0.899	0.9346	0.9491	0.8173	0.0	0.0	0.8185	0.0	0.9405	0.8692	0.0	0.0	6202259.5	5483803.5	6707784.0	7010954.5	0.0	0.0	5946359.0	0.0	5793620.0	7923388.5
P0ACJ8_S198	crp	sp|P0ACJ8|CRP_ECOLI	P0ACJ8	MLEDQNLIsAHGKTIVVYGTR	0.8724	0.0	0.0	0.0	0.0	0.0	0.0	0.4855	0.0	0.0	0.0	0.8724	0.8455	0.0	0.0	0.0	0.0	0.0	0.0	4616433.5	0.0	0.0	0.0	8955259.0	9130438.0
P0AEI4_S14	rimO	sp|P0AEI4|RIMO_ECOLI	P0AEI4	IGFVsLGCPK	1.0	0.0	0.0	0.0	0.0	0.0	0.0	0.0	0.0	1.0	0.0	0.0	0.0	0.0	0.0	0.0	0.0	0.0	0.0	0.0	0.0	8826084.0	0.0	0.0	0.0
P0AEX9_T248	malE	sp|P0AEX9|MALE_ECOLI	P0AEX9	HMNADTDYSIAEAAFNKGEtAMTINGPWAWSNIDTSK	0.9292	0.459	0.0	0.0	0.0	0.0	0.4554	0.4261	0.4544	0.9292	0.0	0.4731	0.4769	6.415486E7	0.0	0.0	0.0	0.0	8.2415104E7	5.0011352E7	7.3870032E7	8.01092E7	0.0	4.1825504E7	4.9198928E7
P0AEX9_T251	malE	sp|P0AEX9|MALE_ECOLI	P0AEX9	HMNADTDYSIAEAAFNKGETAMtINGPWAWSNIDTSK;NKHMNADTDYSIAEAAFNKGETAMtINGPWAWSNIDTSK	0.96	0.9576	0.9555	0.96	0.9511	0.9532	0.9453	0.9522	0.9521	0.957	0.9409	0.9387	0.9475	2.2094352E8	1.61532E8	1.27410232E8	1.96731744E8	7.6818256E7	1.69288752E8	1.23459536E8	2.16399248E8	2.54280128E8	1.183984E8	1.0968056E8	3.82323072E8
P0AGJ5_S93	yfiF	sp|P0AGJ5|YFIF_ECOLI	P0AGJ5	ADHGGISGKsFIDPEVLRR	0.8451	0.0	0.7008	0.0	0.0	0.0	0.0	0.0	0.0	0.0	0.0	0.0	0.8451	0.0	9958085.0	0.0	0.0	0.0	0.0	0.0	0.0	0.0	0.0	0.0	9611199.0
P0CE47_T383	tufA	sp|P0CE47|EFTU1_ECOLI	P0CE47	EGGRtVGAGVVAK	1.0	0.0	1.0	0.0	0.0	0.0	0.0	0.0	0.0	0.0	0.0	0.0	0.0	0.0	1702038.9	0.0	0.0	0.0	0.0	0.0	0.0	0.0	0.0	0.0	0.0
P0CE47_T62	tufA	sp|P0CE47|EFTU1_ECOLI	P0CE47	GItINTSHVEYDTPTR	0.9591	0.0	0.9492	0.9591	0.0	0.0	0.956	0.0	0.0	0.0	0.0	0.0	0.0	1.5719909E7	2.4095234E7	2.2205658E7	1.671678E7	2.9253316E7	2.5593816E7	9038638.0	2.5777582E7	2.2933386E7	1.4660692E7	2.1063768E7	2.1711706E7
P15723_Y455	dgt	sp|P15723|DGTP_ECOLI	P15723	LAyVEAVSK	0.9081	0.5	0.5	0.0	0.5	0.5	0.9081	0.5	0.5	0.5	0.5	0.0	0.5	3.6764968E7	2.3173084E7	0.0	5.5740612E7	4.8937224E7	3.7107244E7	4.0182764E7	3.2267652E7	3.6130704E7	9.4383976E7	0.0	7.0247616E7
P27306_Y72	sthA	sp|P27306|STHA_ECOLI	P27306	IIEFNQNPLySDHSR	0.7767	0.7767	0.6249	0.7518	0.5386	0.5895	0.5605	0.6436	0.5848	0.6167	0.6011	0.5018	0.5751	3.6980292E7	4.2888356E7	4.0637896E7	4.0658704E7	3.9269832E7	4.09548E7	2.8114316E7	4.3713088E7	4.9812676E7	3.8085476E7	3.9060864E7	4.2465644E7
P33599_S100	nuoC	sp|P33599|NUOCD_ECOLI	P33599	EGLPAADFsVFyHLIsIDRNRDIMLK	1.0	0.0	0.0	0.0	0.0	0.0	0.0	0.0	1.0	0.0	0.0	0.0	0.0	0.0	0.0	0.0	0.0	0.0	0.0	0.0	1.927014E7	0.0	0.0	0.0	0.0
P33599_S93	nuoC	sp|P33599|NUOCD_ECOLI	P33599	EGLPAADFsVFyHLIsIDRNRDIMLK	1.0	0.0	0.0	0.0	0.0	0.0	0.0	0.0	1.0	0.0	0.0	0.0	0.0	0.0	0.0	0.0	0.0	0.0	0.0	0.0	1.927014E7	0.0	0.0	0.0	0.0
P33599_Y96	nuoC	sp|P33599|NUOCD_ECOLI	P33599	EGLPAADFsVFyHLIsIDRNRDIMLK	1.0	0.0	0.0	0.0	0.0	0.0	0.0	0.0	1.0	0.0	0.0	0.0	0.0	0.0	0.0	0.0	0.0	0.0	0.0	0.0	1.927014E7	0.0	0.0	0.0	0.0
P60240_S793	rapA	sp|P60240|RAPA_ECOLI	P60240	NGLDLILsGDtGsSTISLLKNK	0.911	0.0	0.0	0.0	0.911	0.0	0.0	0.0	0.0	0.0	0.0	0.0	0.0	0.0	0.0	0.0	2.1443076E7	0.0	0.0	0.0	0.0	0.0	0.0	0.0	0.0
P60240_S798	rapA	sp|P60240|RAPA_ECOLI	P60240	NGLDLILsGDtGsSTISLLKNK	0.911	0.0	0.0	0.0	0.911	0.0	0.0	0.0	0.0	0.0	0.0	0.0	0.0	0.0	0.0	0.0	2.1443076E7	0.0	0.0	0.0	0.0	0.0	0.0	0.0	0.0
P60240_T796	rapA	sp|P60240|RAPA_ECOLI	P60240	NGLDLILsGDtGsSTISLLKNK	0.911	0.0	0.0	0.0	0.911	0.0	0.0	0.0	0.0	0.0	0.0	0.0	0.0	0.0	0.0	0.0	2.1443076E7	0.0	0.0	0.0	0.0	0.0	0.0	0.0	0.0
P64455_T71	ydcY	sp|P64455|YDCY_ECOLI	P64455	HEQLtKGGTIL	0.8553	0.0	0.0	0.7196	0.0	0.727	0.6181	0.0	0.6484	0.7782	0.8553	0.8463	0.5901	0.0	0.0	6824757.5	0.0	8438508.0	1.0553023E7	0.0	7551816.0	6506019.5	1.5770814E7	1.6285777E7	1.9621634E7
recFER_S112		recFER	recFER	GNPMSEQGVHEFQtEIEMLsKLR	0.9337	0.6922	0.0	0.8992	0.0	0.9337	0.0	0.0	0.6841	0.8199	0.0	0.0	0.0	5.1533584E7	0.0	6.2826164E7	0.0	4.8665324E7	0.0	0.0	6.4226992E7	6.5435524E7	0.0	0.0	0.0
recFER_S155		recFER	recFER	TQNPsLPWK	0.9522	0.0	0.9522	0.9474	0.0	0.0	0.0	0.0	0.9466	0.0	0.0	0.0	0.0	0.0	1.2585087E7	1.235415E7	0.0	0.0	0.0	0.0	1.2486213E7	0.0	0.0	0.0	0.0
recFER_S209		recFER	recFER	VSDFGLsK;VSDFGLsKTGPTLDHTHVSTVVK	0.9511	0.0	0.9288	0.9432	0.8896	0.0	0.9446	0.0	0.9413	0.9511	0.9449	0.9265	0.9293	0.0	0.0	3.48565664E8	0.0	0.0	3.22928832E8	0.0	3.5095184E8	3.26063456E8	5.10306432E8	4.01391232E8	4.03670752E8
recFER_S221		recFER	recFER	TGPTLDHTHVsTVVK;TGPTLDHTHVstVVKGSFGYLDPEYFR;TGPTLDHTHVstVVKGsFGYLDPEYFR;TGPTLDHtHVsTVVK;TGPTLDHtHVstVVK;TGPTLDHtHVstVVKGSFGYLDPEYFR	0.9602	0.9546	0.9595	0.9602	0.9558	0.9571	0.9564	0.9486	0.9565	0.9558	0.9165	0.933	0.888	1.316924E8	2.374396E8	2.42605568E8	2.96980224E8	2.29720784E8	2.65320768E8	8.571636E7	1.99901792E8	2.48207808E8	8.0899117E8	9.5559686E8	7.7103008E8
recFER_S227		recFER	recFER	GsFGYLDPEYFR;TGPTLDHTHVSTVVKGsFGYLDPEYFR;TGPTLDHTHVstVVKGsFGYLDPEYFR	0.963	0.9617	0.9597	0.963	0.9582	0.96	0.9599	0.9593	0.9575	0.9592	0.9545	0.9523	0.9548	9.138167E8	8.9627226E8	8.8153472E8	1.18906509E9	9.7191667E8	1.20741581E9	8.615783E8	9.4543808E8	9.3668077E8	4.3217556E9	3.29032602E9	3.86101325E9
recFER_S274		recFER	recFER	EQVsLAEWAPYCYK;EQVsLAEWAPYCYKK	0.9652	0.9643	0.9642	0.9652	0.961	0.963	0.9613	0.9629	0.9606	0.9608	0.9558	0.9556	0.9581	2.31730784E8	2.39739584E8	2.86825184E8	1.85897536E8	1.94681424E8	1.86423056E8	1.83143904E8	2.44080736E8	2.47406464E8	2.07146336E8	2.3588272E8	1.95878336E8
recFER_S384		recFER	recFER	NDKSSDVYEGNVTDsR	0.7828	0.0	0.0	0.4948	0.0	0.0	0.0	0.0	0.0	0.0	0.0	0.7828	0.0	0.0	0.0	6070723.5	0.0	0.0	0.0	0.0	0.0	0.0	0.0	5737240.5	0.0
recFER_S392		recFER	recFER	SSGIDMsIGGR	0.9408	0.9116	0.9079	0.9351	0.9408	0.874	0.8979	0.0	0.9373	0.9212	0.9151	0.9106	0.9064	1.494416E7	1.6769566E7	2.2185246E7	1.0978746E7	1.2559138E7	1.7292604E7	0.0	7573748.5	1.2589536E7	1.8807042E7	2.2357068E7	2.0408146E7
recFER_S51		recFER	recFER	HFsFAEIK;HFsFAEIKAATK	1.0	1.0	1.0	1.0	1.0	1.0	1.0	1.0	1.0	1.0	1.0	1.0	1.0	1.54323456E9	2.35875277E9	1.98054746E9	1.81524467E9	1.80854656E9	2.0347095E9	1.12245952E9	1.97348787E9	1.91821286E9	1.6398976E9	1.88656166E9	1.82593702E9
recFER_S65		recFER	recFER	AATKNFDEsRVLGVGGFGK;AAtKNFDEsRVLGVGGFGK;NFDEsRVLGVGGFGK	1.0	1.0	1.0	1.0	1.0	1.0	1.0	1.0	1.0	1.0	1.0	1.0	1.0	1.47570752E9	1.94581632E9	1.78561114E9	1.62224307E9	1.7505129E9	1.6172256E9	1.23663296E9	1.73441357E9	1.62347379E9	1.29975117E9	2.06283507E9	1.5142487E9
recFER_S97		recFER	recFER	GNPMsEQGVHEFQTEIEMLSK	0.892	0.0	0.0	0.0	0.0	0.0	0.5165	0.892	0.0	0.0	0.0	0.0	0.0	0.0	0.0	0.0	0.0	0.0	2.24278144E8	2.73338816E8	0.0	0.0	0.0	0.0	0.0
recFER_T106		recFER	recFER	GNPMSEQGVHEFQtEIEMLSK;GNPMSEQGVHEFQtEIEMLsKLR	0.9342	0.8396	0.0	0.8999	0.0	0.9342	0.0	0.0	0.7018	0.8192	0.0	0.0	0.0	3.3628096E8	2.66020256E8	3.58172224E8	2.32961968E8	3.3504176E8	0.0	0.0	3.52450304E8	3.57457088E8	2.9117504E8	2.15726864E8	2.44714928E8
recFER_T151		recFER	recFER	EHLYKtQNPSLPWK	0.8804	0.7839	0.8465	0.871	0.824	0.8629	0.8804	0.7021	0.8498	0.8628	0.7556	0.8347	0.8683	1.7364834E7	2.788765E7	2.8925628E7	2.0720204E7	1.6263971E7	2.0341536E7	0.0	0.0	3.0493814E7	1.5752739E7	1.6154323E7	1.6699308E7
recFER_T177		recFER	recFER	GLHYLHtGAKHTIIHR	0.9234	0.8234	0.9234	0.9194	0.9055	0.9107	0.9076	0.6925	0.9151	0.9042	0.7832	0.8905	0.9131	1.54320608E8	2.120392E8	3.00905248E8	4.1039748E7	2.46582832E8	3.63883008E8	9.7260736E7	2.5317818E7	3.13482432E8	0.0	2.4748636E7	2.6078928E8
recFER_T182		recFER	recFER	GLHYLHTGAKHtIIHR	0.7871	0.6613	0.0	0.0	0.0	0.7871	0.4394	0.0	0.7455	0.0	0.0	0.0	0.447	1.3802081E7	0.0	0.0	0.0	3.3769732E7	0.0	0.0	3.0387802E7	0.0	0.0	0.0	0.0
recFER_T190		recFER	recFER	DVKtTNILLDEK	0.9574	0.9494	0.9553	0.9574	0.9453	0.9481	0.9542	0.9297	0.9517	0.9475	0.9408	0.9394	0.9507	2.1476032E7	3.010265E7	4.114458E7	2.4436128E7	2.7485822E7	3.0608418E7	8.3536584E7	3.4033964E7	3.2120196E7	2.5191618E7	2.3154282E7	3.2445408E7
recFER_T191		recFER	recFER	DVKTtNILLDEK;DVKTtNILLDEKWVAK	0.9391	0.918	0.9074	0.9391	0.9041	0.9089	0.7917	0.9282	0.9114	0.9073	0.9149	0.9095	0.8953	3.0770448E8	4.32087552E8	4.38167104E8	3.4869776E8	3.78140672E8	4.12791552E8	2.02059264E8	3.88117248E8	4.21007232E8	2.99876928E8	3.19593152E8	3.9859728E8
recFER_T211		recFER	recFER	VSDFGLSKtGPtLDHTHVSTVVK	0.8953	0.0	0.0	0.0	0.0	0.0	0.0	0.0	0.0	0.0	0.0	0.0	0.8953	0.0	0.0	0.0	0.0	0.0	0.0	0.0	0.0	0.0	0.0	0.0	3.5034088E7
recFER_T214		recFER	recFER	TGPtLDHTHVSTVVK;VSDFGLSKTGPtLDHtHVSTVVK;VSDFGLSKtGPtLDHTHVSTVVK	0.8953	0.0	0.0	0.0	0.0	0.7347	0.775	0.0	0.0	0.7258	0.0	0.8028	0.8953	0.0	0.0	0.0	0.0	4.083196E7	4.0587012E7	0.0	5391386.0	3.7860808E7	1.2840314E7	4.53445E7	3.5034088E7
recFER_T218		recFER	recFER	TGPTLDHtHVSTVVK;TGPTLDHtHVsTVVK;TGPTLDHtHVstVVK;TGPTLDHtHVstVVKGSFGYLDPEYFR;VSDFGLSKTGPtLDHtHVSTVVK	0.9601	0.9545	0.9595	0.9601	0.9558	0.957	0.9564	0.9485	0.9564	0.9557	0.9166	0.9321	0.8874	1.316924E8	2.42306144E8	2.42605568E8	1.94878512E8	2.29720784E8	2.69623648E8	8.571636E7	1.99901792E8	2.48207808E8	7.1003168E7	8.4483728E7	9.3151224E7
recFER_T222		recFER	recFER	TGPTLDHTHVStVVKGSFGYLDPEYFR;TGPTLDHTHVstVVKGSFGYLDPEYFR;TGPTLDHTHVstVVKGsFGYLDPEYFR;TGPTLDHtHVstVVK;TGPTLDHtHVstVVKGSFGYLDPEYFR	0.9602	0.9546	0.9595	0.9602	0.9558	0.9571	0.9564	0.9486	0.9564	0.9558	0.0	0.8213	0.888	1.316924E8	2.374396E8	2.42605568E8	5.4349498E8	5.27231488E8	2.65320768E8	7.6659952E7	1.82483408E8	2.39464096E8	1.38885786E9	1.9968E9	1.3268215E9
recFER_T311		recFER	recFER	FAEtAMK	1.0	0.0	0.0	1.0	0.0	0.0	0.0	0.0	0.0	0.0	0.0	0.0	0.0	0.0	0.0	2.6054398E7	0.0	0.0	0.0	0.0	0.0	0.0	0.0	0.0	0.0
recFER_T34		recFER	recFER	TNtTGSYASSLPSNLCR;TNttGSYASSLPSNLCR	0.9557	0.9504	0.953	0.9557	0.9528	0.9545	0.9549	0.9518	0.9529	0.9537	0.9415	0.9376	0.9512	1.84459552E8	2.09286864E8	3.9793328E7	1.95411664E8	2.04100624E8	1.96940512E8	1.51185072E8	3.3113052E7	2.04271952E8	1.96487024E8	1.8871872E8	2.16777904E8
recFER_T35		recFER	recFER	TNTtGSYASSLPSNLCR;TNttGSYASSLPSNLCR	0.9479	0.9312	0.9479	0.9342	0.8792	0.9267	0.9231	0.9135	0.9223	0.9277	0.9262	0.8936	0.8736	3.3297568E8	3.71359744E8	4.40517952E8	3.70805184E8	3.69917216E8	3.54119584E8	2.54013376E8	4.49585472E8	3.64974304E8	3.35516992E8	3.56328992E8	3.82592128E8
recFER_T59		recFER	recFER	AAtKNFDEsRVLGVGGFGK	1.0	0.0	0.0	0.0	0.0	0.0	1.0	0.0	0.0	1.0	1.0	0.0	0.0	1.8222724E7	2.5199928E7	2.1490976E7	2.0778626E7	1.9261094E7	6.382316E7	1.3976919E7	2.2934532E7	7.3920896E7	3.6539392E7	2.0353358E7	1.8648414E7
recFER_T85		recFER	recFER	VYRGEIDGGtTK	0.9444	0.0	0.0	0.0	0.0	0.0	0.0	0.0	0.0	0.0	0.9444	0.0	0.9427	1046956.2	1524599.2	1458613.4	3504649.2	3390433.2	2376140.8	0.0	2133962.8	1464325.2	1.3061281E7	1.1323822E7	1.1992724E7
recFER_T86		recFER	recFER	VYRGEIDGGTtK	0.823	0.0	0.0	0.0	0.0	0.7648	0.0	0.0	0.0	0.7469	0.0	0.0	0.823	0.0	0.0	0.0	0.0	0.0	0.0	0.0	0.0	2299018.5	0.0	0.0	2377874.0
recFER_Y174		recFER	recFER	GLHyLHTGAKHTIIHR	0.8224	0.4501	0.4762	0.685	0.0	0.793	0.4817	0.0	0.4628	0.8224	0.4745	0.7043	0.4907	1.7311304E7	2.1019018E7	8.5852248E7	0.0	1.2338935E7	0.0	0.0	1.6435596E7	0.0	0.0	1.8303286E7	2.6711738E7
recROL23-DN_S2		recROL23-DN	recROL23-DN	MsTKGEHHtVPLSVLLKR;MstKGEHHTVPLSVLLK;MstKGEHHTVPLSVLLKR;stKGEHHtVPLSVLLKR	0.9492	0.9492	0.9295	0.9061	0.9436	0.9223	0.6461	0.926	0.8342	0.8614	0.7885	0.6529	0.8773	0.0	3717040.8	0.0	0.0	2869941.2	0.0	0.0	0.0	5394643.5	0.0	0.0	0.0
recROL23-DN_T191		recROL23-DN	recROL23-DN	LNtGGGTEIGPLR	0.9367	0.5	0.9367	0.5	0.5	0.5	0.7562	0.5	0.5	0.9015	0.5	0.5	0.5	0.0	9861444.0	2.3474736E7	0.0	1.0274766E7	4172772.0	0.0	0.0	1.2322707E7	0.0	1.751338E7	0.0
recROL23-DN_T3		recROL23-DN	recROL23-DN	MStKGEHHTVPLSVLLKR;MStKGEHHtVPLSVLLKR;MstKGEHHTVPLSVLLK;MstKGEHHTVPLSVLLKR;stKGEHHtVPLSVLLKR	0.9492	0.9492	0.9295	0.9061	0.9436	0.9223	0.8132	0.926	0.8342	0.8614	0.6405	0.873	0.8773	0.0	7008684.0	0.0	0.0	2869941.2	0.0	0.0	0.0	5394643.5	0.0	0.0	1054577.8
