# Supplementary material for: The Arabidopsis phosphatase PP2C12 negatively regulates LRX-RALF-FER-mediated cell wall integrity sensing
Source: EMBO J. 2025 Nov 17;45(1):243–60. doi: 10.1038/s44318-025-00614-x (PMC12759080; doi:10.1038/s44318-025-00614-x)
Supplement: Supplementary file 9 — Source data Fig. 8 [file 44318_2025_614_MOESM9_ESM.zip]

Archive with 11 entries (10 files):
- Fig 8/Fig 8A/
- Fig 8/Fig 8A/Fig 8A fer-4 FER-GFP bright.tif
- Fig 8/Fig 8A/Fig 8A fer-4 FER-GFP fluor.tif
- Fig 8/Fig 8A/Fig 8A fer-4 FER-GFP merge.tif
- Fig 8/Fig 8A/Fig 8A fer-4 FER-GFP triple bright.tif
- Fig 8/Fig 8A/Fig 8A fer-4 FER-GFP triple EGCG bright.tif
- Fig 8/Fig 8A/Fig 8A fer-4 FER-GFP triple EGCG fluor.tif
- Fig 8/Fig 8A/Fig 8A fer-4 FER-GFP triple EGCG merge.tif
- Fig 8/Fig 8A/Fig 8A fer-4 FER-GFP triple fluor.tif
- Fig 8/Fig 8A/Fig 8A fer-4 FER-GFP triple merge.tif
- Fig 8/Fig 8B.xlsx
