# Supplementary material for: The Arabidopsis phosphatase PP2C12 negatively regulates LRX-RALF-FER-mediated cell wall integrity sensing
Source: EMBO J. 2025 Nov 17;45(1):243–60. doi: 10.1038/s44318-025-00614-x (PMC12759080; doi:10.1038/s44318-025-00614-x)
Supplement: Supplementary file 9 — Source data Fig. 8 [file 44318_2025_614_MOESM9_ESM.zip › Fig 8/Fig 8B.xlsx]

## Sheet: Sheet1
	fer-4 FER-GFP triple								fer-4 FER-GFP								fer-4 FER-GFP triple EGCG
	slice	count	total area	average size	%area	mean	particles/100 um2		slice	count	total area	average size	%area	mean	particles/100 um2		slice	count	total area	average size	%area	mean	particles/100 um2
	Image019_001_ch00.png	98	38.463	0.392	9.241	36.759	23.5441		Image001_000_ch00.tif	13	0.133	0.01	1.74	25.162	6.49373		Image018_000_ch00.png	41					4.83139			Image028_ch00-1.tif	92	106.375	1.156	18.815	41.395
	Image019_001_ch00.png	44	29.984	0.681	7.203	37.765	10.5708		Image001_000_ch00.tif	3	0.075	0.025	0.982	25.38	1.49855		Image018_000_ch00.png	18					2.1211			Image028_ch00-1.tif	45	99.464	2.21	17.592	42.603
	Image019_001_ch00.png	23	22.876	0.995	5.496	38.508	5.52566		Image001_000_ch00.tif	2	0.064	0.032	0.839	25.149	0.999036		Image018_000_ch00.png	10	31.632	3.163	3.728	37.785	1.17839			Image028_ch00-1.tif	24	91.419	3.809	16.169	43.226
	Image019_001_ch00.png	52	18.47	0.355	8.723	37.051	24.5588		Image001_000_ch00.tif	5	0.028	0.006	0.259	25.039	1.76134		Image018_000_ch00.png	18	10.072	0.56	2	35.432	3.57469			Image028_ch00-1.tif	87	66.042	0.759	12.321	41.647
	Image019_001_ch00.png	20	13.717	0.686	6.478	38.418	9.44568		Image001_000_ch00.tif	0	0	NaN	0	NaN	0		Image018_000_ch00.png	9	8.771	0.975	1.742	36.423	1.78735			Image028_ch00-1.tif	36	58.471	1.624	10.908	42.85
	Image019_001_ch00.png	11	10.329	0.939	4.878	38.906	5.19512		Image001_000_ch00.tif	0	0	NaN	0	NaN	0		Image018_000_ch00.png	4	7.093	1.773	1.409	37.701	0.794376			Image028_ch00-1.tif	22	53.515	2.433	9.984	43.771
	Image019_001_ch00.png	106	45.949	0.433	12.585	36.463	29.0336		Image001_000_ch00.tif	8	0.077	0.01	0.447	25.531	1.67449		Image018_000_ch00.png	28	23.592	0.843	3.319	33.899	3.93896			Image028_ch00-1.tif	73	57.367	0.786	16.681	41.901
	Image019_001_ch00.png	45	36.784	0.817	10.075	37.626	12.3256		Image001_000_ch00.tif	4	0.049	0.012	0.287	25.656	0.837246		Image018_000_ch00.png	10	21.172	2.117	2.978	35.141	1.40677			Image028_ch00-1.tif	35	51.479	1.471	14.969	42.71
	Image019_001_ch00.png	26	29.812	1.147	8.166	38.387	7.12145		Image001_000_ch00.tif	0	0	NaN	0	NaN	0		Image018_000_ch00.png	5	19.478	3.896	2.74	36.906	0.703386			Image028_ch00-1.tif	17	45.107	2.653	13.116	43.754
	Image019_001_ch00.png	50	25.734	0.515	12.648	36.673	24.5749		Image001_000_ch00.tif	5	0.058	0.012	0.659	24.785	2.1793		Image018_000_ch00.png	6	1.865	0.311	0.397	37.138	1.2777			Image028_ch00-1.tif	82	39.481	0.481	12.493	41.622
	Image019_001_ch00.png	26	22.014	0.847	10.82	37.672	12.7789		Image001_000_ch00.tif	2	0.04	0.02	0.455	25.719	0.871722		Image018_000_ch00.png	3	1.265	0.422	0.269	38.354	0.63885			Image028_ch00-1.tif	35	32.076	0.916	10.15	42.116
	Image019_001_ch00.png	10	16.081	1.608	7.904	39.26	4.91497		Image001_000_ch00.tif	1	0.023	0.023	0.266	25.752	0.435861		Image018_000_ch00.png	1	0.519	0.519	0.111	38.019	0.21295			Image028_ch00-1.tif	15	25.034	1.669	7.922	43.365
	Image020_001_ch00.tif	66	1.747	0.026	16.81	29.193	24.3055		Image003_000_ch00.tif	13	3.004	0.231	1.16	25.852	5.01967		Image019_000_ch00.tif	19	8.943	0.471	1.47	35.802	3.1229
	Image020_001_ch00.tif	34	1.557	0.046	14.979	30.004	12.521		Image003_000_ch00.tif	4	1.492	0.373	0.576	26.678	1.54451		Image019_000_ch00.tif	9	7.38	0.82	1.213	36.687	1.47927
	Image020_001_ch00.tif	23	1.411	0.061	13.583	30.269	8.47008		Image003_000_ch00.tif	0	0	NaN	0	NaN	0		Image019_000_ch00.tif	5	6.044	1.209	0.993	36.654	0.821817
	Image020_001_ch00.tif	65	2	0.031	19.201	29.054	23.877		Image003_000_ch00.tif	1	0.101	0.101	0.051	25.5	0.503357		Image019_000_ch00.tif	51	35.71	0.7	4.542	34.771	6.4862
	Image020_001_ch00.tif	30	1.811	0.06	17.384	29.926	11.0201		Image003_000_ch00.tif	0	0	NaN	0	NaN	0		Image019_000_ch00.tif	17	30.78	1.811	3.915	36.309	2.16207
	Image020_001_ch00.tif	25	1.741	0.07	16.71	30.113	9.18344		Image003_000_ch00.tif	0	0	NaN	0	NaN	0		Image019_000_ch00.tif	8	27.806	3.476	3.536	37.47	1.01744
	Image020_001_ch00.tif	63	2.178	0.035	14.85	31.83	16.437		Image003_000_ch00.tif	4	0.781	0.195	0.401	26.16	2.05536		Image019_000_ch00.tif	12	6.523	0.544	4.098	36.057	7.5384
	Image020_001_ch00.tif	28	1.987	0.071	13.545	33.036	7.30533		Image003_000_ch00.tif	1	0.353	0.353	0.181	28.629	0.51384		Image019_000_ch00.tif	6	5.686	0.948	3.572	37.03	3.7692
	Image020_001_ch00.tif	18	1.852	0.103	12.625	33.869	4.69628		Image003_000_ch00.tif	0	0	NaN	0	NaN	0		Image019_000_ch00.tif	4	5.056	1.264	3.176	37.821	2.5128
	Image020_001_ch00.tif	101	1.809	0.018	11.387	31.58	24.3243		Image003_000_ch00.tif	2	0.202	0.101	0.075	26.125	0.73915		Image019_000_ch00.tif	6	0.993	0.166	0.489	34.053	2.95521
	Image020_001_ch00.tif	41	1.439	0.035	9.059	32.568	9.87424		Image003_000_ch00.tif	0	0	NaN	0	NaN	0		Image019_000_ch00.tif	1	0.292	0.292	0.144	34.586	0.492536
	Image020_001_ch00.tif	21	1.178	0.056	7.413	33.378	5.05754		Image003_000_ch00.tif	0	0	NaN	0	NaN	0		Image019_000_ch00.tif	0	0	NaN	0	NaN	0
	Image022_000_ch00.png	158	2.465	0.016	8.162	35.158	20.0241		Image028_ch00.tif	14	2.808	0.201	0.691	24.411	3.4433		Image024_ch00.tif	24	158.25	6.594	1.333	42.782	2.5066
	Image022_000_ch00.png	59	1.869	0.032	6.191	36.244	7.47737		Image028_ch00.tif	2	1.109	0.555	0.273	25.681	0.4919		Image024_ch00.tif	7	123.188	17.598	1.038	44.381	0.731092
	Image022_000_ch00.png	30	1.486	0.05	4.923	36.937	3.80205		Image028_ch00.tif	1	0.67	0.67	0.165	26.466	0.24595		Image024_ch00.tif	4	110.5	27.625	0.931	45.813	0.417767
	Image022_000_ch00.png	99	5.784	0.058	26.834	34.921	17.5772		Image028_ch00.tif	3	3.009	1.003	1.007	27.438	1.00393		Image024_ch00.tif	21	97.938	4.664	0.868	42.903	2.30708
	Image022_000_ch00.png	38	5.453	0.144	25.302	36.138	6.74679		Image028_ch00.tif	2	2.858	1.429	0.956	28.641	0.669288		Image024_ch00.tif	7	74.375	10.625	0.659	44.695	0.769025
	Image022_000_ch00.png	24	5.281	0.22	24.503	37.051	4.26113		Image028_ch00.tif	2	2.858	1.429	0.956	28.641	0.669288		Image024_ch00.tif	4	59.5	14.875	0.527	45.628	0.439443
	Image022_000_ch00.png	80	1.113	0.014	8.131	34.771	22.3623		Image028_ch00.tif	4	0.6	0.15	0.108	24.812	0.720068		Image024_ch00.tif	8	15.5	1.938	0.146	42.868	0.934704
	Image022_000_ch00.png	32	0.835	0.026	6.101	35.867	8.94492		Image028_ch00.tif	0	0	NaN	0	NaN	0		Image024_ch00.tif	0	0	NaN	0	NaN	0
	Image022_000_ch00.png	15	0.606	0.04	4.43	36.086	4.19293		Image028_ch00.tif	0	0	NaN	0	NaN	0		Image024_ch00.tif	0	0	NaN	0	NaN	0
	Image022_000_ch00.png	98	4.312	0.044	18.435	35.053	16.0341		Image028_ch00.tif	4	0.585	0.146	0.223	25.706	1.52407		Image024_ch00.tif	15	30.75	2.05	0.583	41.676	3.5263
	Image022_000_ch00.png	31	3.944	0.127	16.863	37.059	5.07202		Image028_ch00.tif	1	0.257	0.257	0.098	26.176	0.381018		Image024_ch00.tif	2	9.062	4.531	0.172	41.489	0.470173
	Image022_000_ch00.png	25	3.852	0.154	16.468	37.493	4.09034		Image028_ch00.tif	0	0	NaN	0	NaN	0		Image024_ch00.tif	0	0	NaN	0	NaN	0
	Image002_002_ch00.tif	54	39.169	0.725	16.937	22.601	23.3502		Image005_ch00.tif	10	3.796	0.38	1.779	25.521	4.68966		Image031_ch00.tif	51	33.739	0.662	2.72	31.642	4.1129
	Image002_002_ch00.tif	26	34.949	1.344	15.112	23.115	11.2427		Image005_ch00.tif	5	3.151	0.63	1.477	26.197	2.34483		Image031_ch00.tif	19	29.167	1.535	2.352	32.728	1.53226
	Image002_002_ch00.tif	14	30.493	2.178	13.186	23.557	6.05377		Image005_ch00.tif	2	1.729	0.865	0.811	26.818	0.937932		Image031_ch00.tif	9	25.946	2.883	2.092	33.976	0.725806
	Image002_002_ch00.tif	22	69.868	3.176	34.714	23.331	10.9308		Image005_ch00.tif	7	1.9	0.271	1.201	26.027	4.42221		Image031_ch00.tif	27	47.37	1.754	4.708	31.897	2.68341
	Image002_002_ch00.tif	14	68.336	4.881	33.953	23.7	6.95593		Image005_ch00.tif	3	1.306	0.435	0.825	26.821	1.89523		Image031_ch00.tif	5	44.169	8.834	4.39	34.528	0.496927
	Image002_002_ch00.tif	12	67.655	5.638	33.615	23.93	5.96223		Image005_ch00.tif	1	0.534	0.534	0.338	28.632	0.631744		Image031_ch00.tif	2	43.242	21.621	4.298	40.466	0.198771
	Image002_002_ch00.tif	21	44.124	2.101	33.874	23.162	16.1217		Image005_ch00.tif	12	3.141	0.262	1.243	25.63	4.75089		Image031_ch00.tif	10	34.581	3.458	4.633	31.116	1.3397
	Image002_002_ch00.tif	13	43.08	3.314	33.073	23.95	9.98012		Image005_ch00.tif	5	2.032	0.406	0.804	26.583	1.97954		Image031_ch00.tif	1	33.467	33.467	4.484	39.108	0.13397
	Image002_002_ch00.tif	11	42.481	3.862	32.612	23.885	8.44471		Image005_ch00.tif	1	0.555	0.555	0.22	25.627	0.395908		Image031_ch00.tif	1	33.467	33.467	4.484	39.108	0.13397
	Image002_002_ch00.tif	51	51.63	1.012	24.826	22.881	24.5232		Image005_ch00.tif	6	2.863	0.477	1.102	26.673	2.30886		Image031_ch00.tif	19	29.329	1.544	4.106	32.493	2.65987
	Image002_002_ch00.tif	20	46.76	2.338	22.485	23.579	9.61696		Image005_ch00.tif	4	2.515	0.629	0.968	27.466	1.53924		Image031_ch00.tif	8	27.655	3.457	3.872	34.129	1.11995
	Image002_002_ch00.tif	11	43.201	3.927	20.773	24.039	5.28933		Image005_ch00.tif	1	1.427	1.427	0.549	29.155	0.384809		Image031_ch00.tif	5	26.627	5.325	3.728	35.08	0.699966
	Image001_001_ch00.tif	24	90.269	3.761	32.16	22.463	8.55042		Image004_000_ch00.tif	22	6.326	0.288	1.786	28.809	6.21081		Image027_ch00.tif	86	46.72	0.543	4.982	30.971	9.17038
	Image001_001_ch00.tif	7	87.673	12.525	31.235	23.956	2.49387		Image004_000_ch00.tif	9	4.421	0.491	1.248	29.786	2.54079		Image027_ch00.tif	28	38.236	1.366	4.077	32.677	2.9857
	Image001_001_ch00.tif	6	87.355	14.559	31.122	24.303	2.1376		Image004_000_ch00.tif	4	2.606	0.652	0.736	30.66	1.12924		Image027_ch00.tif	10	32.252	3.225	3.439	33.462	1.06632
	Image001_001_ch00.tif	54	94.388	1.748	31.464	22.77	18.0009		Image004_000_ch00.tif	11	1.825	0.166	0.893	29.193	5.38189		Image027_ch00.tif	92	90.824	0.987	7.797	32.014	7.89832
	Image001_001_ch00.tif	31	90.909	2.933	30.305	23.123	10.3339		Image004_000_ch00.tif	1	0.388	0.388	0.19	29.364	0.489263		Image027_ch00.tif	25	81.498	3.26	6.997	34.262	2.14628
	Image001_001_ch00.tif	21	87.371	4.161	29.125	23.386	7.00035		Image004_000_ch00.tif	0	0	NaN	0	NaN	0		Image027_ch00.tif	16	78.262	4.891	6.719	36.077	1.37362
	Image001_001_ch00.tif	64	65.856	1.029	24.52	22.492	23.8296		Image004_000_ch00.tif	13	2.964	0.228	1.614	29.435	7.07718		Image027_ch00.tif	30	12.708	0.424	1.813	31.329	4.27944
	Image001_001_ch00.tif	21	59.237	2.821	22.056	23.029	7.81907		Image004_000_ch00.tif	3	1.296	0.432	0.705	30.85	1.6332		Image027_ch00.tif	7	9.235	1.319	1.317	33.307	0.998535
	Image001_001_ch00.tif	13	56.444	4.342	21.016	23.434	4.84038		Image004_000_ch00.tif	1	0.56	0.56	0.305	31.712	0.544398		Image027_ch00.tif	4	8.287	2.072	1.182	33.264	0.570591
	Image001_001_ch00.tif	34	65.76	1.934	25.3	22.994	13.0807		Image004_000_ch00.tif	1	0.101	0.101	0.061	28.85	0.60033		Image027_ch00.tif	29	11.856	0.409	2.385	32.472	5.83469
	Image001_001_ch00.tif	20	64.031	3.202	24.634	23.65	7.69456		Image004_000_ch00.tif	0	0	NaN	0	NaN	0		Image027_ch00.tif	9	8.938	0.993	1.798	33.388	1.81077
	Image001_001_ch00.tif	12	61.278	5.107	23.576	23.78	4.61673		Image004_000_ch00.tif	0	0	NaN	0	NaN	0		Image027_ch00.tif	5	7.188	1.438	1.446	33.554	1.00598
	Area
	19_1	19_2	19_3	19_4		20_1	20_2	20_3	20_4		22_1	22_2	22_3	22_4		2_1	2_2	2_3	2_4		1_1	1_2	1_3	1_4
fer-4 FER-GFP rol23 pch2 pch3	416.24	211.737	365.094	203.46		271.544	272.229	383.282	415.222		789.048	563.231	357.745	611.196		231.261	201.267	130.259	207.966		280.688	299.985	268.574	259.924
	1_1	1_2	1_3	1_4		3_1	3_2	3_3	3_4		28_1	28_2	28_3	28_4		5_1	5_2	5_3	5_4		4_1	4_2	4_3	4_4
fer-4 FER-GFP	200.193	283.874	477.757	229.431		258.981	198.666	194.613	270.581		406.587	298.825	555.503	262.455		213.235	158.292	252.584	259.869		354.221	204.389	183.689	166.575
	18_1	18_2	18_3	18_4		19_1	19_2	19_3	19_4		24_1	24_2	24_3	24_4		31_1	31_2	31_3	31_4		27_1	27_2	27_3	27_4
fer-4 FER-GFP rol23 pch2 pch3 EGCG	848.617	503.54	710.847	469.594		608.408	786.285	159.185	203.031		957.472	910.243	855.886	425.375		1240	1006.18	746.436	714.32		937.802	1164.8	701.027	497.027
	28_1
fer-4 FER-GFP rol23 pch2 pch3 (mature)	565.388	536.025	343.9	316.05
