# Supplementary material for: The Arabidopsis phosphatase PP2C12 negatively regulates LRX-RALF-FER-mediated cell wall integrity sensing
Source: EMBO J. 2025 Nov 17;45(1):243–60. doi: 10.1038/s44318-025-00614-x (PMC12759080; doi:10.1038/s44318-025-00614-x)
Supplement: Supplementary file 10 — Source data Fig. 9 [file 44318_2025_614_MOESM10_ESM.zip]

Archive with 15 entries (13 files):
- Fig 9/Fig. 9A/
- Fig 9/Fig. 9A/Col fer4 compl triple.tif
- Fig 9/Fig. 9A/fer4 fer5 triple.tif
- Fig 9/Fig. 9A/pp2c triple.tif
- Fig 9/Fig. 9B/
- Fig 9/Fig. 9B/Col.csv
- Fig 9/Fig. 9B/fer-4 FER-GFP rol23 pch2 pch3.csv
- Fig 9/Fig. 9B/fer-4 FER-GFP.csv
- Fig 9/Fig. 9B/fer-4 rol23 pch2 pch3.csv
- Fig 9/Fig. 9B/fer-4.csv
- Fig 9/Fig. 9B/fer-5 rol23 pch2 pch3.csv
- Fig 9/Fig. 9B/fer-5.csv
- Fig 9/Fig. 9B/README Figure 9.docx
- Fig 9/Fig. 9B/rol23 pch2 pch3.csv
- Fig 9/Fig. 9B/statistics of root bending.xlsx
