# Supplementary material for: The Arabidopsis phosphatase PP2C12 negatively regulates LRX-RALF-FER-mediated cell wall integrity sensing
Source: EMBO J. 2025 Nov 17;45(1):243–60. doi: 10.1038/s44318-025-00614-x (PMC12759080; doi:10.1038/s44318-025-00614-x)
Supplement: Supplementary file 10 — Source data Fig. 9 [file 44318_2025_614_MOESM10_ESM.zip › Fig 9/Fig. 9B/Col.csv]

-3.601278117
-5.75140209
-8.070232178
-3.094058059
-7.48503895
-3.990913098
8.746162263
0.790236502
2.954579824
3.704627442
2.8221553
3.621484704
11.55100726
10.0079798
