# Supplementary material for: The Arabidopsis phosphatase PP2C12 negatively regulates LRX-RALF-FER-mediated cell wall integrity sensing
Source: EMBO J. 2025 Nov 17;45(1):243–60. doi: 10.1038/s44318-025-00614-x (PMC12759080; doi:10.1038/s44318-025-00614-x)
Supplement: Supplementary file 10 — Source data Fig. 9 [file 44318_2025_614_MOESM10_ESM.zip › Fig 9/Fig. 9B/fer-4 FER-GFP rol23 pch2 pch3.csv]

33.49599418
29.63574802
27.62475084
48.40505511
24.91120848
21.22065908
25.60024191
29.74973167
41.25296125
36.75578308
50.47485338
45.40420263
49.30101958
70.1873299
