# Supplementary material for: The Arabidopsis phosphatase PP2C12 negatively regulates LRX-RALF-FER-mediated cell wall integrity sensing
Source: EMBO J. 2025 Nov 17;45(1):243–60. doi: 10.1038/s44318-025-00614-x (PMC12759080; doi:10.1038/s44318-025-00614-x)
Supplement: Supplementary file 10 — Source data Fig. 9 [file 44318_2025_614_MOESM10_ESM.zip › Fig 9/Fig. 9B/fer-4 FER-GFP.csv]

7.835320275
-1.723181339
-2.448537586
13.36901522
10.02676141
10.87365159
9.822133631
13.18309971
13.69014201
7.26284529
5.729577951
3.85181711
-1.263877489
-8.666588498
14.32394488
-2.091086844
