# Supplementary material for: The Arabidopsis phosphatase PP2C12 negatively regulates LRX-RALF-FER-mediated cell wall integrity sensing
Source: EMBO J. 2025 Nov 17;45(1):243–60. doi: 10.1038/s44318-025-00614-x (PMC12759080; doi:10.1038/s44318-025-00614-x)
Supplement: Supplementary file 10 — Source data Fig. 9 [file 44318_2025_614_MOESM10_ESM.zip › Fig 9/Fig. 9B/fer-4 rol23 pch2 pch3.csv]

-16.80101805
14.45298943
3.84535433
-10.56912438
9.327219921
16.85169986
3.472471486
-3.58098622
-7.523688219
-4.583662361
6.740679943
-7.161972439
14.94672509
26.09004246
33.52412631
