# Supplementary material for: The Arabidopsis phosphatase PP2C12 negatively regulates LRX-RALF-FER-mediated cell wall integrity sensing
Source: EMBO J. 2025 Nov 17;45(1):243–60. doi: 10.1038/s44318-025-00614-x (PMC12759080; doi:10.1038/s44318-025-00614-x)
Supplement: Supplementary file 10 — Source data Fig. 9 [file 44318_2025_614_MOESM10_ESM.zip › Fig 9/Fig. 9B/fer-4.csv]

-33.79920221
6.225829064
6.80905018
-6.620776082
-27.84757826
-4.727987819
-2.862405226
19.46586701
40.23635831
-4.885202568
-11.9620514
7.275004958
29.87599269
-7.174324236
-13.84620841
-6.340191746
