# Supplementary material for: The Arabidopsis phosphatase PP2C12 negatively regulates LRX-RALF-FER-mediated cell wall integrity sensing
Source: EMBO J. 2025 Nov 17;45(1):243–60. doi: 10.1038/s44318-025-00614-x (PMC12759080; doi:10.1038/s44318-025-00614-x)
Supplement: Supplementary file 10 — Source data Fig. 9 [file 44318_2025_614_MOESM10_ESM.zip › Fig 9/Fig. 9B/fer-5 rol23 pch2 pch3.csv]

21.16125982
10.61965528
19.61209371
23.62937773
32.41230662
25.37774386
19.98310652
21.90317808
22.0112832
23.19859051
21.51588471
21.65598904
22.65935204
29.21924669
22.38013505
34.38034472
