# Supplementary material for: The Arabidopsis phosphatase PP2C12 negatively regulates LRX-RALF-FER-mediated cell wall integrity sensing
Source: EMBO J. 2025 Nov 17;45(1):243–60. doi: 10.1038/s44318-025-00614-x (PMC12759080; doi:10.1038/s44318-025-00614-x)
Supplement: Supplementary file 10 — Source data Fig. 9 [file 44318_2025_614_MOESM10_ESM.zip › Fig 9/Fig. 9B/fer-5.csv]

3.878524503
15.72092779
3.341943857
-5.877392607
10.44781755
10.19598825
-9.520021866
-6.566298621
-10.93381679
6.170175095
-6.088528154
-2.671864593
15.11347306
5.710593137
6.009005957
-2.337305859
