# Supplementary material for: The Arabidopsis phosphatase PP2C12 negatively regulates LRX-RALF-FER-mediated cell wall integrity sensing
Source: EMBO J. 2025 Nov 17;45(1):243–60. doi: 10.1038/s44318-025-00614-x (PMC12759080; doi:10.1038/s44318-025-00614-x)
Supplement: Supplementary file 10 — Source data Fig. 9 [file 44318_2025_614_MOESM10_ESM.zip › Fig 9/Fig. 9B/rol23 pch2 pch3.csv]

29.19881071
24.80848185
20.58197905
37.43324262
21.79730742
51.70594737
25.78310078
23.82596772
34.10463066
24.96053761
31.38812269
32.84958025
29.19881071
19.4923786
22.74979481
32.61390588
28.64788976
