# Supplementary material for: The Arabidopsis phosphatase PP2C12 negatively regulates LRX-RALF-FER-mediated cell wall integrity sensing
Source: EMBO J. 2025 Nov 17;45(1):243–60. doi: 10.1038/s44318-025-00614-x (PMC12759080; doi:10.1038/s44318-025-00614-x)
Supplement: Supplementary file 10 — Source data Fig. 9 [file 44318_2025_614_MOESM10_ESM.zip › Fig 9/Fig. 9B/statistics of root bending.xlsx]

## Sheet: Sheet1
Col									rol23 pch2 pch3							fer-4 FER-GFP							fer-4 FER-GFP rol23 pch2 pch3
number	direction	a	b	tan	atan	degree			number	direction	a	b	atan	degree		number	direction	a	b	atan		degree	number	direction	a	b	atan	degree
1	l	572	608	0.0629371	0.0628542	-3.60128	3.60128		1	l	416	628	0.509615	29.1988		1	l	468	532	0.136752	-7.83532	7.83532	1	l	260	412	0.584615	-33.496	33.496
2	l	556	612	0.100719	0.100381	-5.7514	5.7514		2	l	388	556	0.43299	24.8085		2	r	532	548	0.0300752	1.72318	-1.72318	2	l	232	352	0.517241	-29.6357	29.6357
3	l	536	612	0.141791	0.140852	-8.07023	8.07023		3	l	412	560	0.359223	20.582		3	r	468	488	0.042735	2.44854	-2.44854	3	l	224	332	0.482143	-27.6248	27.6248
4	r	592	624	0.0540541	0.0540015	-3.09406	3.09406		4	l	300	496	0.653333	37.4332		4	l	480	592	0.233333	-13.369	13.369	4	l	232	428	0.844828	-48.4051	48.4051
5	l	548	620	0.131387	0.130639	-7.48504	7.48504		5	l	368	508	0.380435	21.7973		5	l	480	564	0.175	-10.0268	10.0268	5	l	276	396	0.434783	-24.9112	24.9112
6	l	516	552	0.0697674	0.0696546	-3.99091	3.99091		6	l	164	312	0.902439	51.7059		6	l	548	652	0.189781	-10.8737	10.8737	6	l	216	296	0.37037	-21.2207	21.2207
7	l	572	660	0.153846	0.152649	8.74616	-8.74616		7	l	400	580	0.45	25.7831		7	l	560	656	0.171429	-9.82213	9.82213	7	l	188	272	0.446809	-25.6002	25.6002
8	r	580	588	0.0137931	0.0137922	0.790237	-0.790237		8	l	404	572	0.415842	23.826		8	l	452	556	0.230088	-13.1831	13.1831	8	l	208	316	0.519231	-29.7497	29.7497
9	r	620	652	0.0516129	0.0515671	2.95458	-2.95458		9	l	336	536	0.595238	34.1046		9	l	452	560	0.238938	-13.6901	13.6901	9	l	200	344	0.72	-41.253	41.253
10	l	556	592	0.0647482	0.0646579	3.70463	-3.70463		10	l	404	580	0.435644	24.9605		10	l	568	640	0.126761	-7.26285	7.26285	10	l	212	348	0.641509	-36.7558	36.7558
11	r	568	596	0.0492958	0.0492559	2.82216	-2.82216		11	l	460	712	0.547826	31.3881		11	l	440	484	0.1	-5.72958	5.72958	11	l	168	316	0.880952	-50.4749	50.4749
12	l	632	672	0.0632911	0.0632068	3.62148	-3.62148		12	l	300	472	0.573333	32.8496		12	l	476	508	0.0672269	-3.85182	3.85182	12	l	212	380	0.792453	-45.4042	45.4042
13	l	548	660	0.20438	0.201603	11.551	-11.551		13	l	416	628	0.509615	29.1988		13	r	544	556	0.0220588	1.26388	-1.26388	13	l	172	320	0.860465	-49.301	49.301
14	l	544	640	0.176471	0.174672	10.008	-10.008		14	l	388	520	0.340206	19.4924		14	r	476	548	0.151261	8.66659	-8.66659	14	l	160	356	1.225	-70.1873	70.1873
									15	l	272	380	0.397059	22.7498		15	l	528	660	0.25	-14.3239	14.3239
									16	l	412.944	648	0.56922	32.6139		16	r	548	568	0.0364964	2.09109	-2.09109
									17	l	328	492	0.5	28.6479
fer-4										fer-4 rol23 pch2 pch3						Col								rol23 pch2 pch3
number	direction	a	b	tan	atan		degree		number	direction	a	b	atan		degree									number	a	b
1	l	484	808	0.669421	0.589907	-33.7992	33.7992		1	l	532	688	0.293233	-16.801	16.801	1	r	592	644					1	432	596	0.37963	0.362823	20.7882
2	l	440	488	0.109091	0.108661	-6.22583	6.22583		2	l	444	556	0.252252	-14.453	14.453	2	r	612	684					2	424	680	0.603774	0.54319	31.1225
3	l	536	600	0.119403	0.11884	-6.80905	6.80905		3	l	596	636	0.0671141	-3.84535	3.84535	3	r	608	612					3	452	660	0.460177	0.431285	24.7108
4	r	448	500	0.116071	0.115554	6.62078	-6.62078		4	r	412	488	0.184466	10.5691	-10.5691	4	l	608	664					4	352	568	0.613636	0.550386	31.5348
5	r	424	648	0.528302	0.486032	27.8476	-27.8476		5	l	516	600	0.162791	-9.32722	9.32722	5	l	608	624					5	308	516	0.675325	0.593973	34.0321
6	r	532	576	0.0827068	0.082519	4.72799	-4.72799		6	l	476	616	0.294118	-16.8517	16.8517	6	l	668	796					6	316	472	0.493671	0.458572	26.2742
7	r	400	420	0.05	0.0499584	2.86241	-2.86241		7	l	528	560	0.0606061	-3.47247	3.47247	7	l	596	652					7	428	692	0.616822	0.552697	31.6672
8	l	464	628	0.353448	0.339743	-19.4659	19.4659		8	r	512	544	0.0625	3.58099	-3.58099	8	r	716	728					8	456	592	0.298246	0.289846	16.607
9	l	416	768	0.846154	0.702257	-40.2364	40.2364		9	r	396	448	0.131313	7.52369	-7.52369	9	l	680	748					9	500	744	0.488	0.454002	26.0124
10	r	468	508	0.0854701	0.0852629	4.8852	-4.8852		10	r	400	432	0.08	4.58366	-4.58366	10	r	592	652					10	512	764	0.492188	0.457378	26.2058
11	r	472	572	0.211864	0.208777	11.9621	-11.9621		11	l	340	380	0.117647	-6.74068	6.74068	11	l	588	620					11	372	512	0.376344	0.359949	20.6235
12	l	564	636	0.12766	0.126973	-7.275	7.275		12	r	576	648	0.125	7.16197	-7.16197	12	r	664	708					12	300	508	0.693333	0.606238	34.7349
13	l	376	592	0.574468	0.521434	-29.876	29.876		13	l	460	580	0.26087	-14.9467	14.9467	13	l	724	768					13	256	528	1.0625	0.815692	46.7357
14	r	572	644	0.125874	0.125216	7.17432	-7.17432		14	l	448	652	0.455357	-26.09	26.09	14	l	548	664					14	276	488	0.768116	0.654995	37.5284
15	r	568	708	0.246479	0.241662	13.8462	-13.8462		15	l	376	596	0.585106	-33.5241	33.5241	15	r	572	592					15	504	732	0.452381	0.424832	24.3411
16	r	468	520	0.111111	0.110657	6.34019	-6.34019
fer-5									fer-5 rol23 pch2 pch3
number	direction	a	b	tan	atan		degree		number	direction	a	b	tan	atan		degree
1	l	472	504	0.0677966	0.067693	-3.87852	3.87852		1	l	372	516	0.387097	0.369334	-21.1613	21.1613
2	l	540	692	0.281481	0.274382	-15.7209	15.7209		2	l	384	456	0.1875	0.185348	-10.6197	10.6197
3	l	548	580	0.0583942	0.0583279	-3.34194	3.34194		3	l	348	472	0.356322	0.342296	-19.6121	19.6121
4	r	544	600	0.102941	0.10258	5.87739	-5.87739		4	l	320	460	0.4375	0.41241	-23.6294	23.6294
5	l	564	668	0.184397	0.182349	-10.4478	10.4478		5	l	252	412	0.634921	0.565701	-32.4123	32.4123
6	l	556	656	0.179856	0.177954	-10.196	10.196		6	l	312	460	0.474359	0.442925	-25.3777	25.3777
7	r	644	752	0.167702	0.166156	9.52002	-9.52002		7	l	352	480	0.363636	0.348771	-19.9831	19.9831
8	r	556	620	0.115108	0.114604	6.5663	-6.5663		8	l	388	544	0.402062	0.382283	-21.9032	21.9032
9	r	352	420	0.193182	0.190831	10.9338	-10.9338		9	l	376	528	0.404255	0.384169	-22.0113	22.0113
10	l	444	492	0.108108	0.10769	-6.17018	6.17018		10	l	308	440	0.428571	0.404892	-23.1986	23.1986
11	r	600	664	0.106667	0.106265	6.08853	-6.08853		11	l	416	580	0.394231	0.375523	-21.5159	21.5159
12	r	600	628	0.0466667	0.0466328	2.67186	-2.67186		12	l	272	380	0.397059	0.377968	-21.656	21.656
13	l	548	696	0.270073	0.26378	-15.1135	15.1135		13	l	412	584	0.417476	0.39548	-22.6594	22.6594
14	l	480	528	0.1	0.0996687	-5.71059	5.71059		14	l	236	368	0.559322	0.509972	-29.2192	29.2192
15	l	608	672	0.105263	0.104877	-6.00901	6.00901		15	l	340	480	0.411765	0.390607	-22.3801	22.3801
16	r	588	612	0.0408163	0.0407937	2.33731	-2.33731		16	l	304	512	0.684211	0.60005	-34.3803	34.3803
the left and right labeling of the directions is the other way around

## Sheet: Sheet2
0.0629371	0.0628542	3.60128
0.100719	0.0628542	3.60128
0.141791	0.100381	3.60128
0.0540541	0.140852	5.7514
0.131387	0.0540015	8.07023
0.0697674	0.130639	3.09406
0.153846	0.0696546	7.48504
0.0137931	0.152649	3.99091
0.0516129	0.0137922	8.74616
0.0647482	0.0515671	0.790236
0.0492958	0.0646579	2.95458
0.0632911	0.0492559	3.70463
0.20438	0.0632068	2.82216
0.176471	0.201603	3.62148
