# Supplementary material for: The Arabidopsis phosphatase PP2C12 negatively regulates LRX-RALF-FER-mediated cell wall integrity sensing
Source: EMBO J. 2025 Nov 17;45(1):243–60. doi: 10.1038/s44318-025-00614-x (PMC12759080; doi:10.1038/s44318-025-00614-x)
Supplement: Supplementary file 11 — Appendix Figure S1 Source Data [file 44318_2025_614_MOESM11_ESM.zip]

Archive with 15 entries (13 files):
- Appendix Fig S1/Fig S1E/
- Appendix Fig S1/Fig S1E/Col_1.tif
- Appendix Fig S1/Fig S1E/lrx1lrx2_3.tif
- Appendix Fig S1/Fig S1E/lrx1lrx2pp2c12_2.tif
- Appendix Fig S1/Fig S1E/lrx1lrx2rol23_2.tif
- Appendix Fig S1/Fig S1F/
- Appendix Fig S1/Fig S1F/5.1_dC T2.1_10% smartG, 50% pinhole, 1.7 zoom, 8 accum, 10% laser_ch00.png
- Appendix Fig S1/Fig S1F/5.1_dC T2.1_10% smartG, 50% pinhole, 1.7 zoom, 8 accum, 10% laser_ch01.tif
- Appendix Fig S1/Fig S1F/Experiment.lif - 1_NES T2.1_20% smartG, 80 pinhole, 1.7 zoom, 8 accum, 10% laser - C=0.tif
- Appendix Fig S1/Fig S1F/Experiment.lif - 2.1_nes T2.3_20% smartG, 80 pinhole, 1.7 zoom, 8 accum, 10% laser - C=0.tif
- Appendix Fig S1/Fig S1F/lrx12rol23NEST2_236_3.tif
- Appendix Fig S1/Fig S1F/lrx12rol23nesT2_239_1.tif
- Appendix Fig S1/Fig S1F/lrx12rol23PP2C12_1.tif
- Appendix Fig S1/Fig S1F/readme.docx
- Appendix Fig S1/Fig. S1D.xlsx
