# Supplementary material for: The Arabidopsis phosphatase PP2C12 negatively regulates LRX-RALF-FER-mediated cell wall integrity sensing
Source: EMBO J. 2025 Nov 17;45(1):243–60. doi: 10.1038/s44318-025-00614-x (PMC12759080; doi:10.1038/s44318-025-00614-x)
Supplement: Supplementary file 11 — Appendix Figure S1 Source Data [file 44318_2025_614_MOESM11_ESM.zip › Appendix Fig S1/Fig. S1D.xlsx]

## Sheet: Sheet1
https://bar.utoronto.ca/eplant/
reference:doi.org/10.1104/pp.18.01482
Locus	Gene	early stage RH	early stage standard dev 15	mid stage RH	mid-stage standard dev 4	late stage RH	Late - stage standard dev 3	RH epidermal cells 26	RH epidermal standard dev 26	RH epidermal cells 10	RH epidermal standard dev 10
AT1G47380	PP2C12	0.71	0.05	0.76	0.06	0.85	0.05	0.28	0.24	0.64	0.1
AT1G68410	PP2C15	0.44	0.06	0.78	0.07	0.84	0.08	0.19	0.13	0.24	0.02
At1g09160	PP2CH3	0.1	0.01	0.06	0.01	0.09	0.01	0.13	0.1	0.1	0.01
AT1G12040	LRX1	0.19	0.12	0.42	0.14	0.59	0.14	0.37	0.35	0.95	0.21
AT3G51550	FER	0.84	0.11	1.1	0.07	1.19	0.08	0.88	0.62	1.23	0.21
