# Supplementary material for: The Arabidopsis phosphatase PP2C12 negatively regulates LRX-RALF-FER-mediated cell wall integrity sensing
Source: EMBO J. 2025 Nov 17;45(1):243–60. doi: 10.1038/s44318-025-00614-x (PMC12759080; doi:10.1038/s44318-025-00614-x)
Supplement: Supplementary file 12 — Appendix Figure S2 Source Data [file 44318_2025_614_MOESM12_ESM.zip]

Archive with 14 entries (14 files):
- Appendix Fig S2/PP2C12_bright_2.tif
- Appendix Fig S2/PP2C12_GFP_2.tif
- Appendix Fig S2/PP2C35 bright_1.tif
- Appendix Fig S2/PP2C35 bright_2.tif
- Appendix Fig S2/PP2C35 GFP_1.tif
- Appendix Fig S2/PP2C35 GFP_2.tif
- Appendix Fig S2/PP2C38 bright.tif
- Appendix Fig S2/PP2C38 bright_2.tif
- Appendix Fig S2/PP2C38 GFP.tif
- Appendix Fig S2/PP2C38 GFP_2.tif
- Appendix Fig S2/PP2C52 bright_1.tif
- Appendix Fig S2/PP2C52 bright_2.tif
- Appendix Fig S2/PP2C52 GFP_1.tif
- Appendix Fig S2/PP2C52 GFP_2.tif
