# Supplementary material for: The Arabidopsis phosphatase PP2C12 negatively regulates LRX-RALF-FER-mediated cell wall integrity sensing
Source: EMBO J. 2025 Nov 17;45(1):243–60. doi: 10.1038/s44318-025-00614-x (PMC12759080; doi:10.1038/s44318-025-00614-x)
Supplement: Supplementary file 13 — Appendix Figure S3 Source Data [file 44318_2025_614_MOESM13_ESM.zip]

Archive with 16 entries (13 files):
- Appendix Fig S3/Fig S3B.xlsx
- Appendix Fig S3/Fig S3C.xlsx
- Appendix Fig S3/Fig S3E/
- Appendix Fig S3/Fig S3E/panel E Col.tif
- Appendix Fig S3/Fig S3E/panel E T2_1.tif
- Appendix Fig S3/Fig S3E/panel E T2_2.tif
- Appendix Fig S3/Fig S3F.xlsx
- Appendix Fig S3/Fig S3G.xlsx
- Appendix Fig S3/Fig. S3A/
- Appendix Fig S3/Fig. S3A/Col.png
- Appendix Fig S3/Fig. S3A/fer-4 rol23 pch2 pch3.tif
- Appendix Fig S3/Fig. S3A/fer-4 rol23.tif
- Appendix Fig S3/Fig. S3A/fer-4.tif
- Appendix Fig S3/Fig. S3D/
- Appendix Fig S3/Fig. S3D/Immunoblot.psd
- Appendix Fig S3/Fig. S3D/Ponceu004.tif
