# Supplementary material for: The Arabidopsis phosphatase PP2C12 negatively regulates LRX-RALF-FER-mediated cell wall integrity sensing
Source: EMBO J. 2025 Nov 17;45(1):243–60. doi: 10.1038/s44318-025-00614-x (PMC12759080; doi:10.1038/s44318-025-00614-x)
Supplement: Supplementary file 13 — Appendix Figure S3 Source Data [file 44318_2025_614_MOESM13_ESM.zip › Appendix Fig S3/Fig S3B.xlsx]

## Sheet: Sheet1
T2.2 GFP			T2.2 no GFP			T2.1 no GFP			T2.1 GFP			Col			fer-4			rol23 pch2 pch3
mock			mock			mock	RALF1		mock	RALF1		mock			mock			mock
550.405	220.732	0.471249	508.843	182.417	0.34213	349.074	121.817	0.279114	473.001	270.042	0.554694	430.937	137.721	0.277697	272.021	270.307	0.918738	445.136	108.616	0.286379
416.261	207.115	0.442178	543.181	189.422	0.355268	344.536	163.067	0.373629	572.322	228.563	0.469492	449.129	106.979	0.215709	315.614	288.891	0.981903	402.146	106.414	0.280573
597.196	254.924	0.544247	569.808	114.094	0.213987	369.15	136.463	0.312672	420.749	260.805	0.535721	504.115	151.176	0.304827	368.422	261.815	0.889875	405.676	82.335	0.217086
487.87	264.494	0.564678	552.009	149.874	0.281094	450.614	145.03	0.332301	537.105	273.095	0.560965	475.319	170.624	0.344041	277.259	365.436	1.24207	300.873	82.911	0.218605
576.776	227.501	0.485701	492.18	164.387	0.308314	470.952	147.768	0.338575	426.894	266.078	0.546552	509.67	92.767	0.187053	238.327	294.432	1.00074	423.202	75.375	0.198735
434.159	262.596	0.560626	519.861	145.291	0.272499	394.263	117.901	0.270142	436.362	231.529	0.475585	498.778	145.715	0.293816	240.701	276.08	0.93836	418.272	72.536	0.19125
448.049	307.636	0.656784	485.124	152.788	0.286559	473.8	99.364	0.227669	507.286	289.797	0.595273	500.189	126.653	0.255379	256.972	331.907	1.12811	365.885	83.407	0.219912
484.6	284.689	0.607793	538.643	161.851	0.303557	477.785	124.555	0.285388	564.932	235.993	0.484754	474.755	123.402	0.248824	311.586	231.272	0.786063	380.66	66.748	0.175989
450.773	225.939	0.482366	521.007	175.14	0.328481	519.711	94.356	0.216194	382.876	208.139	0.427539	551.309	100.903	0.203458	317.001			329.83	62.548	0.164915
307.2	303.338	0.647608	525.971	163.737	0.307095	405.355	90	0.206213	572.892	343.087	0.704736	540.444	183.662	0.370331	336.519			397.185	83.968	0.221392
390.907	315.047	0.672606	605.991	123.175	0.231019	545.614	123.32	0.282558	531.341	343.548	0.705683	520.7	164.543	0.33178	309.984			400.11	76.704	0.202239
476.575	340.569	0.727094	535.551	151.242	0.28366		114.941	0.26336	416.204						286.179			282.308	84.14	0.221845
468.398			533.181			436.441			486.83			495.94			294.215			379.274
