# Supplementary material for: The Arabidopsis phosphatase PP2C12 negatively regulates LRX-RALF-FER-mediated cell wall integrity sensing
Source: EMBO J. 2025 Nov 17;45(1):243–60. doi: 10.1038/s44318-025-00614-x (PMC12759080; doi:10.1038/s44318-025-00614-x)
Supplement: Supplementary file 13 — Appendix Figure S3 Source Data [file 44318_2025_614_MOESM13_ESM.zip › Appendix Fig S3/Fig S3C.xlsx]

## Sheet: Sheet1
				T2.2				T2.2
				Col, ROL23-GFP				Col, ROL23-GFP no sig					Col, PP2C35-GFP					Col, PP2C35-GFP no sig					T2.4
				mock	RALF1			mock	RALF1				mock					mock					Col, ROL23-GFP
				575.281	243.027	0.425908		506.35	215.889	0.374112			661.738	120	0.254006			563.375	142.432	0.242829			mock
				561.693	326.39	0.572002		635.395	164.944	0.28583			449.704	154.786	0.327639			506.042	168.974	0.288079			565.221	154.432	0.274237
				688.892	341.51	0.5985		598.952	164.721	0.285444			503.59	154.973	0.328034			456.974	195.718	0.333674			609.407	208.039	0.369432
				622.919	325.604	0.570625		647.021	191.889	0.332523			427.722	126	0.266707			596.844	224.777	0.383216			594.724	186.847	0.331799
				454.497	379.153	0.66447		609.941	204	0.35351			486	179.334	0.3796			690.172	164.833	0.281019			602.484	209.416	0.371877
				581.275	233.278	0.408822		567.655	211.176	0.365945			379.502	90	0.190505			731.383	143.111	0.243986			614.36	202.972	0.360434
				546.197	219.695	0.385018		624.817	150	0.259934			356.944	109.416	0.231603			582	146.59	0.249917			576.612	204.832	0.363737
				623.948	273.476	0.47927		574.634	229.193	0.397167			436.417	162.5	0.343967			614.181	150	0.255731			569.941	115.836	0.205699
				430.017	224.188	0.392892		616.198	163.73	0.283726			578.26	135.364	0.286528			571.416	194.944	0.332355			537.22	233.914	0.41538
				598.444	271.75	0.476245		563.431	127.722	0.221328			368.35	98.944	0.209437			510	161.527	0.275383			543.458	188.833	0.335326
				618.701	314.867	0.551808		532.501	192.989	0.334429			487.416	88	0.186271			606.451	218.448	0.372426			513.365	224.944	0.399451
				545.45	219.918	0.385409		388.249					533.506	199.611	0.422521			609.806	170.064	0.289938			482.897	166.778	0.296161
								636.765															547.903	162	0.287676
				570.61				577.07					472.429					586.554					563.133
				T2.4				Col
				Col, ROL23-GFP no sig
				691.092	125.889	0.212143		575.358	158.028	0.282453
				546.389	160.361	0.270234		545.173	142.44	0.254591
				564.862	102.862	0.173339		528.195	169.432	0.302836
				478.744	98.721	0.166361		571.947	199.305	0.356229
				656.222	137.777	0.232177		518.057	206.056	0.368296
				614.39	201.528	0.339607		555.806	152.944	0.273366
				606.5	156.117	0.263082		576.249	167.084	0.298639
				560.39	163.108	0.274863		599.904	152.71	0.272947
				631.632	167.054	0.281513		494.585	176.944	0.316262
				580.805	173.39	0.29219		635.527	162.764	0.290917
				596.537	155.356	0.2618		553.536	157.055	0.280713
					202.368	0.341023			175.055	0.312886
				593.415				559.485
