# Supplementary material for: The Arabidopsis phosphatase PP2C12 negatively regulates LRX-RALF-FER-mediated cell wall integrity sensing
Source: EMBO J. 2025 Nov 17;45(1):243–60. doi: 10.1038/s44318-025-00614-x (PMC12759080; doi:10.1038/s44318-025-00614-x)
Supplement: Supplementary file 13 — Appendix Figure S3 Source Data [file 44318_2025_614_MOESM13_ESM.zip › Appendix Fig S3/Fig S3F.xlsx]

## Sheet: elongation versus burst (2)
	Col	Col, ROL23-GFP T2-1	Col, ROL23-GFP T2-2
normal	78	75	52
	67	41	38
	66	49	39
		48
buldge at base	8	24	41
	6	28	40
	7	14	33
		30
normal	211	213	129
buldge at base	21	96	114
normal	0.909483	0.68932	0.530864
buldge at base	0.0905172	0.31068	0.469136
average of percentage values
	0.906977	0.757576	0.55914
	0.917808	0.594203	0.487179
	0.90411	0.777778	0.541667
		0.615385
average % normal	0.909632	0.686235	0.529329
average % bulged	0.0903685	0.313765	0.470671
stdev	0.00722489
ttest to Col		0.0105763	6.65225e-05
ttest to lrx1 fer-4
ttest to WT1
ttest to WT2
ttest to WT7
ttest to WT9

## Sheet: root hair length
one picture is 9677 pixel wide
8800 are 6 mm (maasured with ruler pic in the same folder
	Col	Col, ROL23-GFP T2-1	Col, ROL23-GFP T2-2
1	895.017	968.044	1446.97
2	748.172	530.871	1291.01
3	882.539	565.897	1060.29
4	779.346	260.38	657.613
5	1093.6	409.819	1414.59
6	818.276	1094.88	1200.71
7	470.957	1268.7	1391.37
8	604.152	553.229	1398.33
9	714.722	693.038	1291.67
10	782.274	1028.85	1243.51
11	855.47	1049.5	991.239
12	698.215	1042.67	1371.02
13	734.018	739.913	1361.97
14	933.686	1131.41	1275.42
15	412.737	744.572	1436.62
16	507.079	1204.85	1070.99
17	647.98	1179.48	1340.84
18	920.956	1123.89	646.523
19	784.937	686.532	1343.78
20	943.007	1119.25	685.824
21	891.305	1549.79	1130.91
22	501.182	1081.3	531.033
23	831.822	867.909	487.655
24	788.099	1519.41	588.43
25	698.747	1073.65	1384.2
26	809.037	283.806	1165.76
27	838.154	369.164	922.909
28	799.334	1054.96	1032.26
29	1007.26	1277.84	818.276
30	1037.23	1176.37	1525.14
31	575.513	1494.53	1609.52
32	401.86	1243.76	1325.12
33	695.015	450.929	1483.14
34	865.633	1286.06	1540.06
35	676.467	1028.26	1691.79
36	495.331	1196.82	990.922
37	472.412	1168.18	1197.66
38	604.861	1341.92	1199.28
39	859.669	342.829	1080.74
40	1100.27	937.687	1119.94
41	884.9	1136.96	1238.88
42	998.05	1183.93	741.109
43	865.237	1035.6	1014.95
44	795.571	996.1	1120.45
45	741.572	561.994	1148.14
46	872.867	1074.93	1476.69
47	562.757	1109.17	1311.15
48	400.721	759.396	1640.11
49	399.506	884.642	1392.49
50	484.125	1147.87	1561.26
51	619.106	1199.78	656.917
52	771.235	1030.04	1208.23
53	771.05	486.54	821.588
54	715.082	1195.13	886.675
55	1019.39	991.499	1007.88
56	803.044	1006.04	907.292
57	839.109	735.884	1237.47
58	673.29	1094.04	1178.44
59	880.854	817.123	1023.19
60	931.233	1057.78	1446.95
61	1106.69	675.24	731.482
62	1061.2	544.375	1066.17
63	1212.2	508.092	1335.58
64	1218.13	463.432	631.675
65	1182.41	782.311	1363.04
66	1361.02	1197.02	1107.21
67	1118.99	988.727	1225.68
68	1169.28	1003.62	1393.34
69	818.276	310.36	1374.52
70	1156.8	1169.28	1441.43
71	703.192	1407.03	1332.43
72	1148.14	896.038	1294.19
73	867.513	1467.51	1037.18
74	874.601	792.439	667.577
75	915.227	409.4	1475.2
76	830.446	1235.56	1596.25
77	1016.55	776.517	1640.96
78	924.92	718.273	1324
79	796.755	731.052	735.612
80	1081.85	759.848	1580.22
81	941.915	670.525	1537.81
82	953.136	736.816	1557.48
83	801.584	557.654	1403.17
84	861.96	343.911	1749.22
85	908.425	811.26	660.518
86	513.353	952.176	907.292
87	589.788	363.625	1567.34
88	1182.8	889.282	1332.84
89	1361.36	409.19	1097.22
90	805.745	364.175	633.708
91	1004.44	636.408	851.384
92	904.041	286.911	1177.27
93	1185.67	554.571	1239.16
94	1152.34	326.517	898.428
95	563.011	262.458	748.478
96	561.943	1075.25	1283.82
97	818.381	1733.07	1417.96
98	812.703	1522.42	1350.59
99	668.989	834.361	1512.04
100	297.956	284.61	1220.66
101	334.729	1142.3	868.995
102	893.899	767.781	974.166
103	619.106	693.162	796.325
104	559.497	370.786	1226.27
105	633.708	579.818	781.104
106	674.944	886.675	557.859
107	933.686	1026.93	604.294
108	836.55	435.253	1370.59
109	667.449	492.321	1434.89
110	761.276	953.406	855.67
111	837.882	673.29	882.539
112	807.729	1184.92	1120.68
113	769.937	1782.55	1272.03
114	761.088	291.752	1269.22
115	586.873	1068.45	777.547
116	753.994	1016.55	658.525
117	799.048	551.521	715.562
118	858.871	1141.08	1566.25
119	972.139	581.737	1378.57
120	1067.25	1548.63	2078.72
121	782.311	759.848	1253.99
122	1073.73	1622.47	1514.87
123	1022.08	979.345	1200.83
124	1113.8	545.215	1223.47
125	881.729	224.798	1596.47
126	930.312	278.006	1145.38
127	1025.42	385.525	1540.93
128	607.172	507.192	1663.44
129	886.675	599.641	1439.41
130	649.214	1273.54	1350.5
131	658.481	877.57	1413.13
132	907.859	877.863	846.603
133	693.986	644.841	668.091
134	779.676	693.162	854.4
135	802.332	836.618	1642.1
136	885.352	831.684	1612.34
137	589.74	1492.77	922.413
138	546.942	1588.21	392.141
139	687.697	597.492	551.988
140	1057.35	588.43	639.097
141	1143.58	591.723	649.918
142	914.978	418.241	1054.53
143	697.068	1403.96	1442.52
144	671.505	1319.83	1365.49
145	945.307	473.379	1242.27
146	924.394	1212.93	1092.32
147	1024.37	1207.48	1635.4
148	919.123	1369.84	1426.42
149	1169.97	839.109	920.583
150	1234.63	1116.56	1215.24
151	1237.84	1502.77	1088.8
152	866.359	1753.07	1021.4
153	936.833	1808.59	877.081
154	1336.87	980.279	1032.26
155	1302.43	567.057	1336.61
156	1265.45	1696.06	1156.01
157	1058.53	915.446	1242.11
158	946.667	1554.23	632.082
159	902.237	588.43	829.103
160	916.632	973.344	893.611
161	936.101	1376.39	1768.8
162	655.392	1416.59	518.616
163	776.112	1506.78	515.021
164	839.381	1045.6	829.93
165	922.816	1078.76	424.482
166	646.036	1223.47	974.166
167	763.787	1057.32	444.062
168	1045.6	1369.33	633.708
169	689.814	1540.49	720.725
170	1068.75	1130.2	371.187
171	744.227	1666.61	449.837
172	849.939	1477.06	874.322
173	919.62	370.709	851.473
174	793.916	299.582	860.79
175	742.111	616.84	531.892
176	660.951	1024.98	762.319
177	849.535	403.28	937.598
178	1029.74	415.911	893.901
179	801.049	1390.3	895.921
180	824.123	1470.95	698.009
181	836.243	1395.2	570.774
182	839.109	943.491	616.349
183	926.772	1306.63	518.677
184	769.008	893.323	304.066
185	877.863	1245.14	389.925
186	796.755	582.228	322.815
187	1009.41	284.711	585.704
188	1132.02	500.612	371.658
189	893.611	582.375	230.711
190		665.39	222.67
191		565.897	692.471
192		1228.94	328.502
193		598.496	304.018
194		991.873	378.539
195		1081.22	822.161
196		799.048	572.814
197		1632.79	499.251
198			322.996
199			635.706
200			624.435
201			610.429
202			673.857
203			513.478
204			314.208
205			109.219
206			268.185
207			497.114
208			498.988
209			342.967
210			329.831
211			256.569
212			421.727
213			459.84
214			485.088
215			593.692
216			206.355
217			222.474
218			345.804
219			746.527
220			514.074
221			537.13
222			329.61
223			435.406
224			509.973
225			463.724
226			333
227			341.561
228			376.066
229			426.199
230			347.696
231			137.687
232			269.053
233			248.484
234			398.654
235			267.204
236			326.9
237			331.947
238			278.796
239			345.044
240			343.476
241			310.144
242			347.822
243			236.208
244			449.837
245			0
246			319.044
247			189.019
248			737.842
249			540.055
250			753.468
251			616.538
252			166.368
253			191.548
254			325.649
255			91.65
256			110.15
257			116.582
258			189.096
259			148.294
260			126.077
261			128.823
262			129.726
263			189.096
264			113.925
265			150.054
266			96.154
267			119.912
268			124.213
269			94.316
270			95.545
271			91.968
272			100.891
273			113.54
274			108.146
275			133.602
276			65.7
277			123.151
278			65.7
279			75.221
280			70.207
281			48.304
282			86.577
283			60.38
284			65.255
285			70.207
286			57.409
287			54.005
288			75.8
289
290
291
292
293
294
295
296
297
298
299
300
301
302
303
304
305
306
307
root hair length	843.518	918.582	810.703
stdev	206.344	388.338	490.229
stderror	15.0093	27.668	28.887
ttest to wt1		0.0189157	0.384324
ttest to wt2
6 mm is	8800
root hair length	575.126	626.306	552.752
stdev	140.689	264.776	334.247
stderror	10.2336	18.8645	19.6957
