# Supplementary material for: The Arabidopsis phosphatase PP2C12 negatively regulates LRX-RALF-FER-mediated cell wall integrity sensing
Source: EMBO J. 2025 Nov 17;45(1):243–60. doi: 10.1038/s44318-025-00614-x (PMC12759080; doi:10.1038/s44318-025-00614-x)
Supplement: Supplementary file 13 — Appendix Figure S3 Source Data [file 44318_2025_614_MOESM13_ESM.zip › Appendix Fig S3/Fig S3G.xlsx]

## Sheet: Sheet1
Col	Col, ROL23-GFP T2-1	Col, ROL23-GFP T2-2
895.017	968.044	1446.97
748.172	530.871	1291.01
882.539	565.897	1060.29
779.346	260.38	657.613
1093.6	409.819	1414.59
818.276	1094.88	1200.71
470.957	1268.7	1391.37
604.152	553.229	1398.33
714.722	693.038	1291.67
782.274	1028.85	1243.51
855.47	1049.5	991.239
698.215	1042.67	1371.02
734.018	739.913	1361.97
933.686	1131.41	1275.42
412.737	744.572	1436.62
507.079	1204.85	1070.99
647.98	1179.48	1340.84
920.956	1123.89	646.523
784.937	686.532	1343.78
943.007	1119.25	685.824
891.305	1549.79	1130.91
501.182	1081.3	531.033
831.822	867.909	487.655
788.099	1519.41	588.43
698.747	1073.65	1384.2
809.037	283.806	1165.76
838.154	369.164	922.909
799.334	1054.96	1032.26
1007.26	1277.84	818.276
1037.23	1176.37	1525.14
575.513	1494.53	1609.52
401.86	1243.76	1325.12
695.015	450.929	1483.14
865.633	1286.06	1540.06
676.467	1028.26	1691.79
495.331	1196.82	990.922
472.412	1168.18	1197.66
604.861	1341.92	1199.28
859.669	342.829	1080.74
1100.27	937.687	1119.94
884.9	1136.96	1238.88
998.05	1183.93	741.109
865.237	1035.6	1014.95
795.571	996.1	1120.45
741.572	561.994	1148.14
872.867	1074.93	1476.69
562.757	1109.17	1311.15
400.721	759.396	1640.11
399.506	884.642	1392.49
484.125	1147.87	1561.26
619.106	1199.78	656.917
771.235	1030.04	1208.23
771.05	486.54	821.588
715.082	1195.13	886.675
1019.39	991.499	1007.88
803.044	1006.04	907.292
839.109	735.884	1237.47
673.29	1094.04	1178.44
880.854	817.123	1023.19
931.233	1057.78	1446.95
1106.69	675.24	731.482
1061.2	544.375	1066.17
1212.2	508.092	1335.58
1218.13	463.432	631.675
1182.41	782.311	1363.04
1361.02	1197.02	1107.21
1118.99	988.727	1225.68
1169.28	1003.62	1393.34
818.276	310.36	1374.52
1156.8	1169.28	1441.43
703.192	1407.03	1332.43
1148.14	896.038	1294.19
867.513	1467.51	1037.18
874.601	792.439	667.577
915.227	409.4	1475.2
830.446	1235.56	1596.25
1016.55	776.517	1640.96
924.92	718.273	1324
796.755	731.052	735.612
1081.85	759.848	1580.22
941.915	670.525	1537.81
953.136	736.816	1557.48
801.584	557.654	1403.17
861.96	343.911	1749.22
908.425	811.26	660.518
513.353	952.176	907.292
589.788	363.625	1567.34
1182.8	889.282	1332.84
1361.36	409.19	1097.22
805.745	364.175	633.708
1004.44	636.408	851.384
904.041	286.911	1177.27
1185.67	554.571	1239.16
1152.34	326.517	898.428
563.011	262.458	748.478
561.943	1075.25	1283.82
818.381	1733.07	1417.96
812.703	1522.42	1350.59
668.989	834.361	1512.04
297.956	284.61	1220.66
334.729	1142.3	868.995
893.899	767.781	974.166
619.106	693.162	796.325
559.497	370.786	1226.27
633.708	579.818	781.104
674.944	886.675	557.859
933.686	1026.93	604.294
836.55	435.253	1370.59
667.449	492.321	1434.89
761.276	953.406	855.67
837.882	673.29	882.539
807.729	1184.92	1120.68
769.937	1782.55	1272.03
761.088	291.752	1269.22
586.873	1068.45	777.547
753.994	1016.55	658.525
799.048	551.521	715.562
858.871	1141.08	1566.25
972.139	581.737	1378.57
1067.25	1548.63	2078.72
782.311	759.848	1253.99
1073.73	1622.47	1514.87
1022.08	979.345	1200.83
1113.8	545.215	1223.47
881.729	224.798	1596.47
930.312	278.006	1145.38
1025.42	385.525	1540.93
607.172	507.192	1663.44
886.675	599.641	1439.41
649.214	1273.54	1350.5
658.481	877.57	1413.13
907.859	877.863	846.603
693.986	644.841	668.091
779.676	693.162	854.4
802.332	836.618	1642.1
885.352	831.684	1612.34
589.74	1492.77	922.413
546.942	1588.21	392.141
687.697	597.492	551.988
1057.35	588.43	639.097
1143.58	591.723	649.918
914.978	418.241	1054.53
697.068	1403.96	1442.52
671.505	1319.83	1365.49
945.307	473.379	1242.27
924.394	1212.93	1092.32
1024.37	1207.48	1635.4
919.123	1369.84	1426.42
1169.97	839.109	920.583
1234.63	1116.56	1215.24
1237.84	1502.77	1088.8
866.359	1753.07	1021.4
936.833	1808.59	877.081
1336.87	980.279	1032.26
1302.43	567.057	1336.61
1265.45	1696.06	1156.01
1058.53	915.446	1242.11
946.667	1554.23	632.082
902.237	588.43	829.103
916.632	973.344	893.611
936.101	1376.39	1768.8
655.392	1416.59	518.616
776.112	1506.78	515.021
839.381	1045.6	829.93
922.816	1078.76	424.482
646.036	1223.47	974.166
763.787	1057.32	444.062
1045.6	1369.33	633.708
689.814	1540.49	720.725
1068.75	1130.2	371.187
744.227	1666.61	449.837
849.939	1477.06	874.322
919.62	370.709	851.473
793.916	299.582	860.79
742.111	616.84	531.892
660.951	1024.98	762.319
849.535	403.28	937.598
1029.74	415.911	893.901
801.049	1390.3	895.921
824.123	1470.95	698.009
836.243	1395.2	570.774
839.109	943.491	616.349
926.772	1306.63	518.677
769.008	893.323	304.066
877.863	1245.14	389.925
796.755	582.228	322.815
1009.41	284.711	585.704
1132.02	500.612	371.658
893.611	582.375	230.711
	665.39	222.67
	565.897	692.471
	1228.94	328.502
	598.496	304.018
	991.873	378.539
	1081.22	822.161
	799.048	572.814
	1632.79	499.251
		322.996
		635.706
		624.435
		610.429
		673.857
		513.478
		314.208
		109.219
		268.185
		497.114
		498.988
		342.967
		329.831
		256.569
		421.727
		459.84
		485.088
		593.692
		206.355
		222.474
		345.804
		746.527
		514.074
		537.13
		329.61
		435.406
		509.973
		463.724
		333
		341.561
		376.066
		426.199
		347.696
		137.687
		269.053
		248.484
		398.654
		267.204
		326.9
		331.947
		278.796
		345.044
		343.476
		310.144
		347.822
		236.208
		449.837
		319.044
		189.019
		737.842
		540.055
		753.468
		616.538
		166.368
		191.548
		325.649
		91.65
		110.15
		116.582
		189.096
		148.294
		126.077
		128.823
		129.726
		189.096
		113.925
		150.054
		96.154
		119.912
		124.213
		94.316
		95.545
		91.968
		100.891
		113.54
		108.146
		133.602
		65.7
		123.151
		65.7
		75.221
		70.207
		48.304
		86.577
		60.38
		65.255
		70.207
		57.409
		54.005
		75.8
