# Supplementary material for: The Arabidopsis phosphatase PP2C12 negatively regulates LRX-RALF-FER-mediated cell wall integrity sensing
Source: EMBO J. 2025 Nov 17;45(1):243–60. doi: 10.1038/s44318-025-00614-x (PMC12759080; doi:10.1038/s44318-025-00614-x)
Supplement: Supplementary file 14 — Appendix Figure S4 Source Data [file 44318_2025_614_MOESM14_ESM.zip]

Archive with 18 entries (15 files):
- Appendix Fig S4/Suppl Fig S4A/
- Appendix Fig S4/Suppl Fig S4A/anti-FLAG.psd
- Appendix Fig S4/Suppl Fig S4A/anti-GFP.psd
- Appendix Fig S4/Suppl Fig S4A/Panceau S .psd
- Appendix Fig S4/Suppl Fig S4B/
- Appendix Fig S4/Suppl Fig S4B/FERC + PP2C12N merge.tif
- Appendix Fig S4/Suppl Fig S4B/FERC + PP2C12N mVENUS.tif
- Appendix Fig S4/Suppl Fig S4B/FERC + PP2C12N PM-mRFP.tif
- Appendix Fig S4/Suppl Fig S4B/FERN + PP2C12C merge mVENUS.tif
- Appendix Fig S4/Suppl Fig S4B/FERN + PP2C12C merge PM-mRFP.tif
- Appendix Fig S4/Suppl Fig S4B/FERN + PP2C12C merge.tif
- Appendix Fig S4/Suppl Fig S4B/Lti6bC + PP2C12N merge.tif
- Appendix Fig S4/Suppl Fig S4B/Lti6bC + PP2C12N mVenus.tif
- Appendix Fig S4/Suppl Fig S4B/Lti6bC + PP2C12N PM-mRFP.tif
- Appendix Fig S4/Suppl Fig S4B/Lti6bN + PP2C12C merge.tif
- Appendix Fig S4/Suppl Fig S4B/Lti6bN + PP2C12C mVENUS.tif
- Appendix Fig S4/Suppl Fig S4B/Lti6bN + PP2C12C PM-mRFP.tif
- Appendix Fig S4/Suppl Fig S4C/
