# Supplementary material for: The Arabidopsis phosphatase PP2C12 negatively regulates LRX-RALF-FER-mediated cell wall integrity sensing
Source: EMBO J. 2025 Nov 17;45(1):243–60. doi: 10.1038/s44318-025-00614-x (PMC12759080; doi:10.1038/s44318-025-00614-x)
Supplement: Supplementary file 16 — Appendix Figure S6 Source Data [file 44318_2025_614_MOESM16_ESM.zip]

Archive with 16 entries (12 files):
- Appendix Fig S6/fer-4 FER-GFP mock/
- Appendix Fig S6/fer-4 FER-GFP mock/Image001_ch00.tif
- Appendix Fig S6/fer-4 FER-GFP mock/Image001_ch01.tif
- Appendix Fig S6/fer-4 FER-GFP mock/Image001_ch02.tif
- Appendix Fig S6/fer-4 FER-GFP RALF1/
- Appendix Fig S6/fer-4 FER-GFP RALF1/Image012_ch00.tif
- Appendix Fig S6/fer-4 FER-GFP RALF1/Image012_ch01.tif
- Appendix Fig S6/fer-4 FER-GFP RALF1/Image012_ch02.tif
- Appendix Fig S6/fer-4 pp2ch triple FER-GFP mock/
- Appendix Fig S6/fer-4 pp2ch triple FER-GFP mock/Image012_ch00.tif
- Appendix Fig S6/fer-4 pp2ch triple FER-GFP mock/Image012_ch01.tif
- Appendix Fig S6/fer-4 pp2ch triple FER-GFP mock/Image012_ch02.tif
- Appendix Fig S6/fer-4 pp2ch triple FER-GFP RALF1/
- Appendix Fig S6/fer-4 pp2ch triple FER-GFP RALF1/Image008_ch00.tif
- Appendix Fig S6/fer-4 pp2ch triple FER-GFP RALF1/Image008_ch01.tif
- Appendix Fig S6/fer-4 pp2ch triple FER-GFP RALF1/Image008_ch02.tif
